# Supplementary material for: Whole Genome Comparisons Suggest Random Distribution of Mycobacterium ulcerans Genotypes in a Buruli Ulcer Endemic Region of Ghana
Source: PLoS Negl Trop Dis. 2015 Mar 31;9(3):e0003681. doi: 10.1371/journal.pntd.0003681 (PMC4380315; doi:10.1371/journal.pntd.0003681)
Supplement: S1 Table — (XLSX) [file pntd.0003681.s001.xlsx]

## Sheet: Sheet1
		Agogo-2								Agogo-1										Agogo-2								Agogo-1										Predicted Consequences
Position in Mu_Agy99	Change type	Mu_0212	Mu_0712	Mu_1510	Mu_F65	Mu_F74	Mu_F85	Mu_S43	Mu_S77	Mu_0412	Mu_0612	Mu_2610	Mu_F13	Mu_F64	Mu_F70	Mu_F75	Mu_S15	Mu_S38	Mu_S72	Mu_0212	Mu_0712	Mu_1510	Mu_F65	Mu_F74	Mu_F85	Mu_S43	Mu_S77	Mu_0412	Mu_0612	Mu_2610	Mu_F13	Mu_F64	Mu_F70	Mu_F75	Mu_S15	Mu_S38	Mu_S72	Mu_0212	Mu_0412	Mu_0612	Mu_0712	Mu_1510	Mu_2610	Mu_F13	Mu_F64	Mu_F65	Mu_F70	Mu_F74	Mu_F75
5217	substitution	C	C	C	C	C	C	C	C	T	T	T	T	T	T	T	T	T	T	Cx91	Cx362	Cx116 Tx1	Cx116	Cx63	Cx114	Cx175	Cx130	Tx262	Tx161 Gx1	Tx147 Gx2	Tx182 Ax2 Cx1	Tx125 Cx1	Tx138	Tx99 Gx1	Tx156	Tx135 Cx2 Gx1 Ax1	Tx156 Cx2
14209	substitution	C	C	C	C	C	C	C	C	G	G	G	G	G	G	G	G	G	G	Cx64	Cx189 Ax1 Gx1	Cx67	Cx102	Cx35	Cx63	Cx104 -x2 Gx1	Cx79 -x3 Gx1	Gx139	Gx85	Gx54	Gx110	Gx102 -x2 Cx1	Gx67	Gx87	Gx83 -x2 Cx1 Tx1	Gx120 -x1	Gx147 -x1 Cx1	CDS synonymous MUL_0013 base 519 codon 173 peptidylprolyl isomerase			CDS synonymous MUL_0013 base 519 codon 173 peptidylprolyl isomerase	CDS synonymous MUL_0013 base 519 codon 173 peptidylprolyl isomerase				CDS synonymous MUL_0013 base 519 codon 173 peptidylprolyl isomerase		CDS synonymous MUL_0013 base 519 codon 173 peptidylprolyl isomerase
34246	substitution	T	T	T	T	T	T	T	T	C	C	C	C	C	C	C	C	C	C	Tx61 Gx1	Tx264 Gx3 Cx2	Tx86	Tx146 Cx1	Tx72 Cx1	Tx141	Tx176 Cx1	Tx157 Cx1	Cx239	Cx117	Cx93	Cx156	Cx164	Cx122	Cx127	Cx197 Gx1	Cx197	Cx213	CDS synonymous MUL_0034 base 615 codon 205 ABC transporter permease			CDS synonymous MUL_0034 base 615 codon 205 ABC transporter permease	CDS synonymous MUL_0034 base 615 codon 205 ABC transporter permease				CDS synonymous MUL_0034 base 615 codon 205 ABC transporter permease		CDS synonymous MUL_0034 base 615 codon 205 ABC transporter permease
39894	substitution	T	T	T	T	T	T	T	T	C	C	C	C	C	C	C	C	C	C	Tx96	Tx327 Cx1	Tx113 Cx1 Gx1	Tx100 Cx1 Gx1	Tx60	Tx97 Cx1	Tx165 Cx7	Tx110 Cx4	Cx213	Cx147	Cx87	Cx118	Cx117	Cx32	Cx72	Cx153	Cx112	Cx153 Ax1
68694	substitution	G	G	G	G	G	G	G	G	A	A	A	A	A	A	A	A	A	A	Gx60 Ax1	Gx320 Cx5	Gx84	Gx53	Gx30	Gx36	Gx92 Cx1	Gx59	Ax182 Cx7	Ax116	Ax67	Ax62 Gx3	Ax92 Gx2	Ax60	Ax55 Tx1 Gx1	Ax70	Ax82 Cx1 Gx1	Ax168 Gx2	CDS synonymous MUL_0069 base 1587 codon 529 conserved hypothetical transmembrane protein			CDS synonymous MUL_0069 base 1587 codon 529 conserved hypothetical transmembrane protein	CDS synonymous MUL_0069 base 1587 codon 529 conserved hypothetical transmembrane protein				CDS synonymous MUL_0069 base 1587 codon 529 conserved hypothetical transmembrane protein		CDS synonymous MUL_0069 base 1587 codon 529 conserved hypothetical transmembrane protein
77665	substitution	C	C	C	C	C	C	C	C	T	T	T	T	T	T	T	T	T	T	Cx91	Cx283 Gx11 Tx2 Ax2	Cx106	Cx78 Tx4	Cx40	Cx67 Tx1	Cx127 Tx2	Cx82 Tx1	Tx196 Gx6	Tx124	Tx77	Tx86	Tx110	Tx59	Tx71 Gx1	Tx100	Tx101	Tx134	CDS K=>E MUL_0080 base 214 codon 72 transcriptional regulator			CDS K=>E MUL_0080 base 214 codon 72 transcriptional regulator	CDS K=>E MUL_0080 base 214 codon 72 transcriptional regulator				CDS K=>E MUL_0080 base 214 codon 72 transcriptional regulator		CDS K=>E MUL_0080 base 214 codon 72 transcriptional regulator
92877	substitution	T	T	T	T	T	T	T	T	C	C	C	C	C	C	C	C	C	C	Tx57	Tx213	Tx80	Tx64	Tx41 Cx1	Tx77	Tx131 -x2 Ax2	Tx80 -x1	Cx155 Tx1	Cx94	Cx65	Cx68 Ax1	Cx105 -x1	Cx69	Cx65	Cx96 Tx1	Cx81	Cx142	CDS synonymous MUL_0095 base 462 codon 154 aminotransferase			CDS synonymous MUL_0095 base 462 codon 154 aminotransferase	CDS synonymous MUL_0095 base 462 codon 154 aminotransferase				CDS synonymous MUL_0095 base 462 codon 154 aminotransferase		CDS synonymous MUL_0095 base 462 codon 154 aminotransferase
140538	substitution	T	T	T	T	T	T	T	T	C	C	C	C	C	C	C	C	C	C	Tx77	Tx244	Tx73	Tx62 Cx2	Tx39	Tx47	Tx112 Cx2	Tx46 Cx1	Cx184 Ax3 Gx1	Cx118 Tx1	Cx70	Cx30	Cx70	Cx43	Cx37 Ax1	Cx58	Cx42	Cx82	CDS T=>I MUL_0137 base 281 codon 94 conserved hypothetical protein			CDS T=>I MUL_0137 base 281 codon 94 conserved hypothetical protein	CDS T=>I MUL_0137 base 281 codon 94 conserved hypothetical protein				CDS T=>I MUL_0137 base 281 codon 94 conserved hypothetical protein		CDS T=>I MUL_0137 base 281 codon 94 conserved hypothetical protein
165146	substitution	C	C	C	C	C	C	C	C	G	G	G	G	G	G	G	G	G	G	Cx65	Cx259	Cx83	Cx137	Cx93	Cx120	Cx158	Cx149 Ax1	Gx156	Gx114	Gx71	Gx157	Gx114	Gx132	Gx82	Gx132	Gx152	Gx164	CDS H=>D MUL_0162 base 337 codon 113 mid-section PPE family protein - pseudogene			CDS H=>D MUL_0162 base 337 codon 113 mid-section PPE family protein - pseudogene	CDS H=>D MUL_0162 base 337 codon 113 mid-section PPE family protein - pseudogene				CDS H=>D MUL_0162 base 337 codon 113 mid-section PPE family protein - pseudogene		CDS H=>D MUL_0162 base 337 codon 113 mid-section PPE family protein - pseudogene
179989	substitution	T	T	T	T	T	T	T	T	C	C	C	C	C	C	C	C	C	C	Tx81 Gx1 Cx1	Tx253 Gx6 Cx1 Ax1	Tx77 Gx1	Tx152	Tx103	Tx153 Gx1	Tx180 -x1	Tx154	Cx181	Cx96	Cx74	Cx183	Cx130 -x1	Cx112	Cx98 Tx1	Cx148 Tx1	Cx211	Cx221	CDS synonymous MUL_0177 base 448 codon 150 conserved hypothetical transmembrane protein			CDS synonymous MUL_0177 base 448 codon 150 conserved hypothetical transmembrane protein	CDS synonymous MUL_0177 base 448 codon 150 conserved hypothetical transmembrane protein				CDS synonymous MUL_0177 base 448 codon 150 conserved hypothetical transmembrane protein		CDS synonymous MUL_0177 base 448 codon 150 conserved hypothetical transmembrane protein
292269	substitution	T	T	T	T	T	T	T	T	C	C	C	C	C	C	C	C	C	C	Tx57 Cx1	Tx176 Cx1 Gx1 Ax1	Tx62	Tx44	Tx20	Tx36	Tx83	Tx28 Cx1	Cx147 Gx2	Cx69	Cx36	Cx27	Cx41	Cx39	Cx32	Cx31	Cx30	Cx44	CDS V=>M MUL_0284 base 268 codon 90 molybdenum cofactor biosynthesis protein E2 MoaE2			CDS V=>M MUL_0284 base 268 codon 90 molybdenum cofactor biosynthesis protein E2 MoaE2	CDS V=>M MUL_0284 base 268 codon 90 molybdenum cofactor biosynthesis protein E2 MoaE2				CDS V=>M MUL_0284 base 268 codon 90 molybdenum cofactor biosynthesis protein E2 MoaE2		CDS V=>M MUL_0284 base 268 codon 90 molybdenum cofactor biosynthesis protein E2 MoaE2
298322	substitution	A	A	A	A	A	A	A	A	C	C	C	C	C	C	C	C	C	C	Ax87	Ax229 Tx11 Cx1	Ax92	Ax147 -x6 Tx1	Ax77 -x3 Tx1	Ax98 -x8 Gx1	Ax170 -x11	Ax126 -x7 Cx1 Gx1	Cx207 Tx9 Gx1	Cx83	Cx97	Cx124	Cx154	Cx98	Cx113	Cx179 -x1 Ax1	Cx173	Cx196 Ax1 Tx1	CDS K=>N MUL_0290 base 54 codon 18 conserved hypothetical protein			CDS K=>N MUL_0290 base 54 codon 18 conserved hypothetical protein	CDS K=>N MUL_0290 base 54 codon 18 conserved hypothetical protein				CDS K=>N MUL_0290 base 54 codon 18 conserved hypothetical protein		CDS K=>N MUL_0290 base 54 codon 18 conserved hypothetical protein
338878	substitution	T	T	T	T	T	T	T	T	G	G	G	G	G	G	G	G	G	G	Tx81	Tx238 Ax1	Tx89	Tx119 Cx2	Tx86	Tx113	Tx115 Cx2	Tx118 Cx7	Gx186	Gx137	Gx103	Gx130	Gx96	Gx107	Gx91	Gx142 Cx1 -x1	Gx130	Gx162 Cx1	CDS A=>E MUL_0331 base 1100 codon 367 dipeptidase			CDS A=>E MUL_0331 base 1100 codon 367 dipeptidase	CDS A=>E MUL_0331 base 1100 codon 367 dipeptidase				CDS A=>E MUL_0331 base 1100 codon 367 dipeptidase		CDS A=>E MUL_0331 base 1100 codon 367 dipeptidase
446532	substitution	T	T	T	T	T	T	T	T	C	C	C	C	C	C	C	C	C	C	Tx72	Tx259 Gx1	Tx127	Tx153	Tx94	Tx122	Tx191 -x3 Ax1	Tx135 -x3	Cx201	Cx104	Cx101	Cx148 Tx1 Gx1	Cx131 Tx3 Ax1 Gx1	Cx113 -x1	Cx103 -x1	Cx194 Tx5	Cx174 Tx5 -x1	Cx210 Tx2 Gx1		CDS N=>S MUL_0434 base 329 codon 110 hypothetical protein	CDS N=>S MUL_0434 base 329 codon 110 hypothetical protein			CDS N=>S MUL_0434 base 329 codon 110 hypothetical protein	CDS N=>S MUL_0434 base 329 codon 110 hypothetical protein	CDS N=>S MUL_0434 base 329 codon 110 hypothetical protein		CDS N=>S MUL_0434 base 329 codon 110 hypothetical protein		CDS N=>S MUL_0434 base 329 codon 110 hypothetical protein
453370	substitution	G	G	G	G	G	G	G	G	A	A	A	A	A	A	A	A	A	A	Gx64	Gx225 Ax1 Tx1	Gx96	Gx140	Gx47	Gx74	Gx157 Cx3 Ax3 Tx1	Gx109 Ax2 Cx1	Ax180 Cx1 Tx1	Ax113	Ax60	Ax139 Cx1 Gx1	Ax151	Ax71	Ax103 Cx1	Ax171 -x2	Ax135	Ax214 -x2	CDS synonymous MUL_0441 base 357 codon 119 phosphate-transport system regulatory protein; PhoY2			CDS synonymous MUL_0441 base 357 codon 119 phosphate-transport system regulatory protein; PhoY2	CDS synonymous MUL_0441 base 357 codon 119 phosphate-transport system regulatory protein; PhoY2				CDS synonymous MUL_0441 base 357 codon 119 phosphate-transport system regulatory protein; PhoY2		CDS synonymous MUL_0441 base 357 codon 119 phosphate-transport system regulatory protein; PhoY2
459132	substitution	T	T	T	T	T	T	T	T	C	C	C	C	C	C	C	C	C	C	Tx59	Tx198	Tx101	Tx96	Tx60	Tx63 Cx1	Tx130 Cx1	Tx82 Cx3	Cx146	Cx71	Cx43	Cx83	Cx97	Cx55	Cx80	Cx119	Cx105	Cx117	CDS G=>S MUL_0446 base 10 codon 4 conserved hypothetical protein			CDS G=>S MUL_0446 base 10 codon 4 conserved hypothetical protein	CDS G=>S MUL_0446 base 10 codon 4 conserved hypothetical protein				CDS G=>S MUL_0446 base 10 codon 4 conserved hypothetical protein		CDS G=>S MUL_0446 base 10 codon 4 conserved hypothetical protein
508649	substitution	T	T	T	T	T	T	T	T	C	C	C	C	C	C	C	C	C	C	Tx63	Tx220	Tx94 Cx1	Tx191 Cx2 -x1	Tx89	Tx143 Cx1	Tx199 -x5 Ax1 Cx1	Tx123 -x3	Cx180 Tx1 Gx1	Cx66	Cx56	Cx168 -x2	Cx146 -x4	Cx117	Cx115 -x1	Cx188 -x2 Ax1 Tx1	Cx181 -x6	Cx171 -x3 Tx1	CDS P=>S MUL_0492 base 640 codon 214 PPE family protein			CDS P=>S MUL_0492 base 640 codon 214 PPE family protein	CDS P=>S MUL_0492 base 640 codon 214 PPE family protein				CDS P=>S MUL_0492 base 640 codon 214 PPE family protein		CDS P=>S MUL_0492 base 640 codon 214 PPE family protein
554471	substitution	C	C	C	C	C	C	C	C	T	T	T	T	T	T	T	T	T	T	Cx78	Cx229	Cx103	Cx60	Cx28	Cx53	Cx106	Cx59	Tx199	Tx131	Tx86	Tx62	Tx88	Tx65	Tx56	Tx95 Gx1 -x1 Cx1	Tx84	Tx130	CDS C=>R MUL_0544 base 640 codon 214 dehydrogenase			CDS C=>R MUL_0544 base 640 codon 214 dehydrogenase	CDS C=>R MUL_0544 base 640 codon 214 dehydrogenase				CDS C=>R MUL_0544 base 640 codon 214 dehydrogenase		CDS C=>R MUL_0544 base 640 codon 214 dehydrogenase
571958	substitution	G	G	G	G	G	G	G	G	C	C	C	C	C	C	C	C	C	C	Gx57	Gx158 Tx2 Cx1 Ax1	Gx71 Cx1	Gx82	Gx51	Gx44	Gx110 Tx1 -x1	Gx51 Cx3 -x1	Cx151	Cx76	Cx53	Cx48	Cx100	Cx37	Cx61	Cx83	Cx70 -x1	Cx100	CDS I=>M MUL_0566 base 156 codon 52 conserved hypothetical protein			CDS I=>M MUL_0566 base 156 codon 52 conserved hypothetical protein	CDS I=>M MUL_0566 base 156 codon 52 conserved hypothetical protein				CDS I=>M MUL_0566 base 156 codon 52 conserved hypothetical protein		CDS I=>M MUL_0566 base 156 codon 52 conserved hypothetical protein
642364	substitution	C	C	C	C	C	C	C	C	T	T	T	T	T	T	T	T	T	T	Cx71 Tx1	Cx287	Cx104	Cx162 -x1	Cx108 -x2	Cx145 -x2	Cx195 Tx1	Cx139 -x2 Tx1	Tx194 Cx2 Gx1	Tx131 Gx1	Tx104	Tx172 Gx1	Tx165 Cx1 Gx1	Tx136	Tx121	Tx198	Tx216 Gx3	Tx244	CDS C=>R MUL_0619 base 232 codon 78 conserved hypothetical protein			CDS C=>R MUL_0619 base 232 codon 78 conserved hypothetical protein	CDS C=>R MUL_0619 base 232 codon 78 conserved hypothetical protein				CDS C=>R MUL_0619 base 232 codon 78 conserved hypothetical protein		CDS C=>R MUL_0619 base 232 codon 78 conserved hypothetical protein
715330	substitution	G	G	G	G	G	G	G	G	A	A	A	A	A	A	A	A	A	A	Gx64	Gx198	Gx102	Gx86 -x5 Cx1	Gx50 -x3	Gx82 -x3	Gx116 -x12 Ax1 Cx1	Gx81 -x9	Ax151 Cx2 Tx1	Ax114 Cx1	Ax75	Ax104	Ax102	Ax82	Ax71	Ax113	Ax118 Gx1	Ax167	CDS T=>A MUL_0688 base 1672 codon 558 C-term - arylsulfatase AtsA_1; pseudogene			CDS T=>A MUL_0688 base 1672 codon 558 C-term - arylsulfatase AtsA_1; pseudogene	CDS T=>A MUL_0688 base 1672 codon 558 C-term - arylsulfatase AtsA_1; pseudogene				CDS T=>A MUL_0688 base 1672 codon 558 C-term - arylsulfatase AtsA_1; pseudogene		CDS T=>A MUL_0688 base 1672 codon 558 C-term - arylsulfatase AtsA_1; pseudogene
806478	substitution	G	G	G	G	G	G	G	G	C	C	C	C	C	C	C	C	C	C	Gx64	Gx203	Gx84	Gx91 Cx2 -x1	Gx41	Gx79	Gx140 Cx2 -x2	Gx79 -x1	Cx171	Cx89	Cx62	Cx87 -x1	Cx94	Cx62	Cx64	Cx113	Cx90	Cx140
971225	substitution	C	C	C	C	C	C	C	C	T	T	T	T	T	T	T	T	T	T	Cx65	Cx220 Tx8 Gx1	Cx76	Cx115	Cx54	Cx101	Cx151 Gx1	Cx99	Tx177 Gx7	Tx87	Tx63	Tx90 Gx1 -x1	Tx125 -x1	Tx61	Tx102 -x1	Tx150 Gx2	Tx139 -x3	Tx173 -x1		CDS A=>T MUL_0924 base 109 codon 37 C-term conserved hypothetical protein; pseudogene	CDS A=>T MUL_0924 base 109 codon 37 C-term conserved hypothetical protein; pseudogene			CDS A=>T MUL_0924 base 109 codon 37 C-term conserved hypothetical protein; pseudogene	CDS A=>T MUL_0924 base 109 codon 37 C-term conserved hypothetical protein; pseudogene	CDS A=>T MUL_0924 base 109 codon 37 C-term conserved hypothetical protein; pseudogene		CDS A=>T MUL_0924 base 109 codon 37 C-term conserved hypothetical protein; pseudogene		CDS A=>T MUL_0924 base 109 codon 37 C-term conserved hypothetical protein; pseudogene
1009532	substitution	C	C	C	C	C	C	C	C	T	T	T	T	T	T	T	T	T	T	Cx44	Cx202 Gx2	Cx67	Cx106	Cx55	Cx94	Cx153	Cx101	Tx135 Cx1	Tx75	Tx63	Tx108 Cx4 Gx1	Tx136 Cx1	Tx86	Tx79 Cx3	Tx155 Cx1	Tx142 Cx1 Gx1	Tx178 Cx5		CDS G=>D MUL_0963 base 371 codon 124 C-term glycosyl transferase - pseudogene	CDS G=>D MUL_0963 base 371 codon 124 C-term glycosyl transferase - pseudogene			CDS G=>D MUL_0963 base 371 codon 124 C-term glycosyl transferase - pseudogene	CDS G=>D MUL_0963 base 371 codon 124 C-term glycosyl transferase - pseudogene	CDS G=>D MUL_0963 base 371 codon 124 C-term glycosyl transferase - pseudogene		CDS G=>D MUL_0963 base 371 codon 124 C-term glycosyl transferase - pseudogene		CDS G=>D MUL_0963 base 371 codon 124 C-term glycosyl transferase - pseudogene
1048338	substitution	C	C	C	C	C	C	C	C	T	T	T	T	T	T	T	T	T	T	Cx97	Cx284	Cx93	Cx140 -x2 Tx1	Cx51	Cx116	Cx162 Gx2 -x1 Tx1	Cx113 -x1	Tx218 Cx1	Tx132	Tx95	Tx129 Gx2	Tx131	Tx83	Tx68 Gx1	Tx148	Tx131	Tx171 Gx1	CDS T=>A MUL_0995 base 388 codon 130 conserved hypothetical protein			CDS T=>A MUL_0995 base 388 codon 130 conserved hypothetical protein	CDS T=>A MUL_0995 base 388 codon 130 conserved hypothetical protein				CDS T=>A MUL_0995 base 388 codon 130 conserved hypothetical protein		CDS T=>A MUL_0995 base 388 codon 130 conserved hypothetical protein
1068962	substitution	C	C	C	C	C	C	C	C	T	T	T	T	T	T	T	T	T	T	Cx65	Cx257 Tx1	Cx88	Cx108	Cx53 -x1	Cx120	Cx148 -x2 Tx1	Cx115 -x1 Gx1 Tx1	Tx148 Cx1	Tx112 Cx2	Tx65	Tx133 Cx1	Tx110 -x1	Tx105	Tx97 Cx1	Tx130 Gx1	Tx142 Cx1	Tx146	CDS L=>P MUL_1015 base 341 codon 114 N-term PE-PGRS family protein; pseudogene			CDS L=>P MUL_1015 base 341 codon 114 N-term PE-PGRS family protein; pseudogene	CDS L=>P MUL_1015 base 341 codon 114 N-term PE-PGRS family protein; pseudogene				CDS L=>P MUL_1015 base 341 codon 114 N-term PE-PGRS family protein; pseudogene		CDS L=>P MUL_1015 base 341 codon 114 N-term PE-PGRS family protein; pseudogene
1090880	substitution	T	T	T	T	T	T	T	T	C	C	C	C	C	C	C	C	C	C	Tx43	Tx85	Tx56	Tx40	Tx49	Tx72	Tx51 Cx2	Tx54 Gx1	Cx62	Cx62	Cx64	Cx44	Cx50	Cx92	Cx46	Cx73	Cx57	Cx81	CDS P=>L MUL_1031 base 38 codon 13 mid-section integral membrane nitrite extrusion protein NarK3_1 - pseudogene			CDS P=>L MUL_1031 base 38 codon 13 mid-section integral membrane nitrite extrusion protein NarK3_1 - pseudogene	CDS P=>L MUL_1031 base 38 codon 13 mid-section integral membrane nitrite extrusion protein NarK3_1 - pseudogene				CDS P=>L MUL_1031 base 38 codon 13 mid-section integral membrane nitrite extrusion protein NarK3_1 - pseudogene		CDS P=>L MUL_1031 base 38 codon 13 mid-section integral membrane nitrite extrusion protein NarK3_1 - pseudogene
1152688	substitution	A	A	A	A	A	A	A	A	C	C	C	C	C	C	C	C	C	C	Ax82	Ax282 Cx2 Gx1	Ax102	Ax112 Gx1 Cx1	Ax71 Gx1	Ax87	Ax144 Gx3 Cx2	Ax87 Cx1	Cx199 Gx1	Cx106	Cx90	Cx143	Cx144	Cx92	Cx99	Cx142	Cx126	Cx148	CDS A=>E MUL_1087 base 725 codon 242 C-term oxidoreductase - pseudogene			CDS A=>E MUL_1087 base 725 codon 242 C-term oxidoreductase - pseudogene	CDS A=>E MUL_1087 base 725 codon 242 C-term oxidoreductase - pseudogene				CDS A=>E MUL_1087 base 725 codon 242 C-term oxidoreductase - pseudogene		CDS A=>E MUL_1087 base 725 codon 242 C-term oxidoreductase - pseudogene
1266361	substitution	G	G	G	G	G	G	G	G	A	A	A	A	A	A	A	A	A	A	Gx69	Gx241	Gx92	Gx102	Gx73	Gx131	Gx121 Cx1 Tx1	Gx104	Ax151 Gx3	Ax96	Ax78	Ax130 Gx1 -x1	Ax98 Gx2	Ax111	Ax51 -x1	Ax102 Gx1	Ax116 Gx2	Ax156 Gx2 Cx1		CDS W=>* MUL_1179 base 1253 codon 418 C-term nitrite reductase [NAD(P)H] large subunit [fad flavoprotein] NirB - pseudogene	CDS W=>* MUL_1179 base 1253 codon 418 C-term nitrite reductase [NAD(P)H] large subunit [fad flavoprotein] NirB - pseudogene			CDS W=>* MUL_1179 base 1253 codon 418 C-term nitrite reductase [NAD(P)H] large subunit [fad flavoprotein] NirB - pseudogene	CDS W=>* MUL_1179 base 1253 codon 418 C-term nitrite reductase [NAD(P)H] large subunit [fad flavoprotein] NirB - pseudogene	CDS W=>* MUL_1179 base 1253 codon 418 C-term nitrite reductase [NAD(P)H] large subunit [fad flavoprotein] NirB - pseudogene		CDS W=>* MUL_1179 base 1253 codon 418 C-term nitrite reductase [NAD(P)H] large subunit [fad flavoprotein] NirB - pseudogene		CDS W=>* MUL_1179 base 1253 codon 418 C-term nitrite reductase [NAD(P)H] large subunit [fad flavoprotein] NirB - pseudogene
1321620	substitution	C	C	C	C	C	C	C	C	G	G	G	G	G	G	G	G	G	G	Cx90	Cx306 Gx1	Cx98	Cx140 -x2 Gx1	Cx70	Cx157 -x1	Cx141 -x2	Cx141 Tx2	Gx224 Ax1	Gx124 Cx1	Gx104	Gx164	Gx143	Gx109	Gx111	Gx136	Gx158	Gx156	CDS C=>W MUL_1229 base 915 codon 305 C-term peptide synthetase ; pseudogene			CDS C=>W MUL_1229 base 915 codon 305 C-term peptide synthetase ; pseudogene	CDS C=>W MUL_1229 base 915 codon 305 C-term peptide synthetase ; pseudogene				CDS C=>W MUL_1229 base 915 codon 305 C-term peptide synthetase ; pseudogene		CDS C=>W MUL_1229 base 915 codon 305 C-term peptide synthetase ; pseudogene
1329454	substitution	T	T	T	T	T	T	T	T	G	G	G	G	G	G	G	G	G	G	Tx94	Tx273 Ax1	Tx92 Cx1	Tx69	Tx45	Tx68	Tx128 Gx1 Cx1	Tx82	Gx238	Gx93	Gx67	Gx87 Tx1	Gx75	Gx45	Gx53 Cx3	Gx92 Cx1	Gx87 Cx1	Gx113 Cx1		CDS synonymous MUL_1229 base 54 codon 18 N-term peptide synthetase ; pseudogene	CDS synonymous MUL_1229 base 54 codon 18 N-term peptide synthetase ; pseudogene			CDS synonymous MUL_1229 base 54 codon 18 N-term peptide synthetase ; pseudogene	CDS synonymous MUL_1229 base 54 codon 18 N-term peptide synthetase ; pseudogene	CDS synonymous MUL_1229 base 54 codon 18 N-term peptide synthetase ; pseudogene		CDS synonymous MUL_1229 base 54 codon 18 N-term peptide synthetase ; pseudogene		CDS synonymous MUL_1229 base 54 codon 18 N-term peptide synthetase ; pseudogene
1331384	substitution	C	C	C	C	C	C	C	C	T	T	T	T	T	T	T	T	T	T	Cx74	Cx295	Cx99 Ax1	Cx194 -x1	Cx87	Cx131	Cx284 Tx3 -x1	Cx218 Tx1	Tx243 Gx1 Ax1	Tx115	Tx70	Tx239	Tx173	Tx153	Tx139 Cx1	Tx234 Cx1	Tx249 Cx1	Tx239	CDS S=>P MUL_1232 base 91 codon 31 C-term tryptophan halogenase - pseudogene			CDS S=>P MUL_1232 base 91 codon 31 C-term tryptophan halogenase - pseudogene	CDS S=>P MUL_1232 base 91 codon 31 C-term tryptophan halogenase - pseudogene				CDS S=>P MUL_1232 base 91 codon 31 C-term tryptophan halogenase - pseudogene		CDS S=>P MUL_1232 base 91 codon 31 C-term tryptophan halogenase - pseudogene
1350628	substitution	C	C	C	C	C	C	C	C	A	A	A	A	A	A	A	A	A	A	Cx75	Cx235 Ax1 Gx1	Cx65	Cx113 Ax6 Gx1	Cx48 Ax1	Cx61	Cx135 Ax8 Gx5	Cx96 Ax3 Gx1	Ax157 Cx1	Ax124	Ax69 Cx1	Ax131 Gx2	Ax116	Ax61	Ax75 Gx1	Ax152	Ax141 Tx1	Ax131	CDS synonymous MUL_1247 base 1 codon 1 sugar-transport integral membrane protein ABC transporter UspB			CDS synonymous MUL_1247 base 1 codon 1 sugar-transport integral membrane protein ABC transporter UspB	CDS synonymous MUL_1247 base 1 codon 1 sugar-transport integral membrane protein ABC transporter UspB				CDS synonymous MUL_1247 base 1 codon 1 sugar-transport integral membrane protein ABC transporter UspB		CDS synonymous MUL_1247 base 1 codon 1 sugar-transport integral membrane protein ABC transporter UspB
1485270	substitution	C	C	C	C	C	C	C	C	T	T	T	T	T	T	T	T	T	T	Cx24	Cx150 Gx4 Ax2 -x1	Cx24	Cx33	Cx22	Cx44	Cx84 Gx2	Cx34	Tx102 Gx8 Cx5	Tx39 Cx1	Tx36	Tx48	Tx68 Gx1	Tx48	Tx50 Cx1	Tx60	Tx51	Tx95	CDS L=>P MUL_1380 base 1169 codon 390 Carboxylate-amine ligase MUL_1380			CDS L=>P MUL_1380 base 1169 codon 390 Carboxylate-amine ligase MUL_1380	CDS L=>P MUL_1380 base 1169 codon 390 Carboxylate-amine ligase MUL_1380				CDS L=>P MUL_1380 base 1169 codon 390 Carboxylate-amine ligase MUL_1380		CDS L=>P MUL_1380 base 1169 codon 390 Carboxylate-amine ligase MUL_1380
1525339	substitution	C	C	C	C	C	C	C	C	T	T	T	T	T	T	T	T	T	T	Cx65	Cx256 Gx1	Cx80	Cx135 Tx6 -x2	Cx65 -x1	Cx90 Tx1	Cx192 Tx5 -x5	Cx133 Tx6 -x5	Tx220 Cx1	Tx103	Tx88	Tx144 -x2	Tx146 -x3	Tx65	Tx88 -x2 Gx1	Tx153 -x2	Tx179 -x1	Tx181 -x4
1529538	substitution	T	T	T	T	T	T	T	T	C	C	C	C	C	C	C	C	C	C	Tx54	Tx189 Cx1	Tx90	Tx116 Gx1	Tx61 -x1	Tx114	Tx158 -x2	Tx95	Cx138	Cx78	Cx56	Cx105	Cx117 Tx1	Cx64	Cx72 -x1	Cx139 Gx1	Cx131	Cx187 Tx1	CDS A=>T MUL_1424 base 2008 codon 670 conserved transmembrane ATP-binding protein ABC transporter			CDS A=>T MUL_1424 base 2008 codon 670 conserved transmembrane ATP-binding protein ABC transporter	CDS A=>T MUL_1424 base 2008 codon 670 conserved transmembrane ATP-binding protein ABC transporter				CDS A=>T MUL_1424 base 2008 codon 670 conserved transmembrane ATP-binding protein ABC transporter		CDS A=>T MUL_1424 base 2008 codon 670 conserved transmembrane ATP-binding protein ABC transporter
1559039	substitution	A	A	A	A	A	A	A	A	G	G	G	G	G	G	G	G	G	G	Ax62	Ax182	Ax68	Ax200 Cx1 Gx1	Ax90	Ax151	Ax244 Tx2 -x1	Ax168 Tx1	Gx183 Cx1	Gx126	Gx56	Gx175	Gx194 Tx1	Gx123	Gx148	Gx243	Gx249	Gx244	CDS R=>C MUL_1444 base 1318 codon 440 sugar-transport integral membrane protein SugI			CDS R=>C MUL_1444 base 1318 codon 440 sugar-transport integral membrane protein SugI	CDS R=>C MUL_1444 base 1318 codon 440 sugar-transport integral membrane protein SugI				CDS R=>C MUL_1444 base 1318 codon 440 sugar-transport integral membrane protein SugI		CDS R=>C MUL_1444 base 1318 codon 440 sugar-transport integral membrane protein SugI
1596932	substitution	A	A	A	A	A	A	A	A	G	G	G	G	G	G	G	G	G	G	Ax82	Ax240	Ax96	Ax97	Ax68	Ax79	Ax151	Ax105	Gx158 Tx1	Gx103	Gx81	Gx75	Gx104	Gx77	Gx75 Ax1	Gx100	Gx111	Gx147		CDS I=>T MUL_1474 base 272 codon 91 formate dehydrogenase H FdhF	CDS I=>T MUL_1474 base 272 codon 91 formate dehydrogenase H FdhF			CDS I=>T MUL_1474 base 272 codon 91 formate dehydrogenase H FdhF	CDS I=>T MUL_1474 base 272 codon 91 formate dehydrogenase H FdhF	CDS I=>T MUL_1474 base 272 codon 91 formate dehydrogenase H FdhF		CDS I=>T MUL_1474 base 272 codon 91 formate dehydrogenase H FdhF		CDS I=>T MUL_1474 base 272 codon 91 formate dehydrogenase H FdhF
1620521	substitution	G	G	G	G	G	G	G	G	A	A	A	A	A	A	A	A	A	A	Gx84 Ax2	Gx259	Gx124	Gx103 Tx1	Gx51	Gx98	Gx120 Ax2	Gx96	Ax181	Ax118	Ax92	Ax144	Ax93 -x2	Ax97	Ax59	Ax120 -x1	Ax109 Gx1	Ax137 Tx1 Cx1	CDS N=>D MUL_1497 base 268 codon 90 N-terminal conserved hypothetical protein - pseudogene			CDS N=>D MUL_1497 base 268 codon 90 N-terminal conserved hypothetical protein - pseudogene	CDS N=>D MUL_1497 base 268 codon 90 N-terminal conserved hypothetical protein - pseudogene				CDS N=>D MUL_1497 base 268 codon 90 N-terminal conserved hypothetical protein - pseudogene		CDS N=>D MUL_1497 base 268 codon 90 N-terminal conserved hypothetical protein - pseudogene
1631117	substitution	C	C	C	C	C	C	C	C	T	T	T	T	T	T	T	T	T	T	Cx83	Cx226	Cx115	Cx77	Cx34	Cx63	Cx102 -x2	Cx76	Tx176	Tx128	Tx88 Cx1	Tx99	Tx92	Tx74	Tx72	Tx94	Tx110	Tx120	CDS synonymous MUL_1506 base 1206 codon 402 methylmalonyl-CoA mutase large subunit; MutB			CDS synonymous MUL_1506 base 1206 codon 402 methylmalonyl-CoA mutase large subunit; MutB	CDS synonymous MUL_1506 base 1206 codon 402 methylmalonyl-CoA mutase large subunit; MutB				CDS synonymous MUL_1506 base 1206 codon 402 methylmalonyl-CoA mutase large subunit; MutB		CDS synonymous MUL_1506 base 1206 codon 402 methylmalonyl-CoA mutase large subunit; MutB
1667158	substitution	G	G	G	G	G	G	G	G	A	A	A	A	A	A	A	A	A	A	Gx69	Gx293	Gx95	Gx105	Gx55	Gx76	Gx150 Tx1	Gx88 Cx5	Ax222 Cx1	Ax127	Ax91	Ax128 Gx2	Ax132	Ax92	Ax99 Gx1	Ax128 Cx1	Ax150	Ax145 Gx1
1672681	substitution	G	G	G	G	G	G	G	G	A	A	A	A	A	A	A	A	A	A	Gx78	Gx267	Gx119	Gx113 Cx4 Tx1	Gx77	Gx92	Gx116 Cx5 Tx3 -x2	Gx117 -x2 Cx1 Ax1 Tx1	Ax193 Gx1	Ax138	Ax106 Gx1	Ax146 Cx2	Ax132 Cx2	Ax89	Ax83	Ax151 Cx3	Ax163 Tx1	Ax157 Cx1 Gx1	CDS T=>A MUL_1545 base 2998 codon 1000 DNA polymerase III; alpha subunit; DnaE1			CDS T=>A MUL_1545 base 2998 codon 1000 DNA polymerase III; alpha subunit; DnaE1	CDS T=>A MUL_1545 base 2998 codon 1000 DNA polymerase III; alpha subunit; DnaE1				CDS T=>A MUL_1545 base 2998 codon 1000 DNA polymerase III; alpha subunit; DnaE1		CDS T=>A MUL_1545 base 2998 codon 1000 DNA polymerase III; alpha subunit; DnaE1
1682872	substitution	G	G	G	G	G	G	G	G	C	C	C	C	C	C	C	C	C	C	Gx74	Gx231 Ax1	Gx83 Tx1	Gx98	Gx39	Gx103	Gx118 Tx1	Gx113 Ax1	Cx186 Gx1	Cx134	Cx86	Cx111 Tx1	Cx142 Tx1	Cx60	Cx79 Tx2	Cx118 Ax2 Tx1	Cx131 Tx2	Cx123 Tx2		CDS T=>S MUL_1553 base 5 codon 2 maltooligosyltrehalose trehalohydrolase; TreZ	CDS T=>S MUL_1553 base 5 codon 2 maltooligosyltrehalose trehalohydrolase; TreZ			CDS T=>S MUL_1553 base 5 codon 2 maltooligosyltrehalose trehalohydrolase; TreZ	CDS T=>S MUL_1553 base 5 codon 2 maltooligosyltrehalose trehalohydrolase; TreZ	CDS T=>S MUL_1553 base 5 codon 2 maltooligosyltrehalose trehalohydrolase; TreZ		CDS T=>S MUL_1553 base 5 codon 2 maltooligosyltrehalose trehalohydrolase; TreZ		CDS T=>S MUL_1553 base 5 codon 2 maltooligosyltrehalose trehalohydrolase; TreZ
1717295	substitution	C	C	C	C	C	C	C	C	T	T	T	T	T	T	T	T	T	T	Cx57	Cx210	Cx54 Ax1	Cx48 Tx1	Cx23	Cx33	Cx49 Gx2	Cx47 Gx1	Tx139 Gx3	Tx88	Tx62	Tx45	Tx58	Tx24	Tx39	Tx80	Tx55	Tx60	CDS H=>R MUL_1585 base 518 codon 173 mid-section UDP-N-acetylmuramyl tripeptide synthase; pseudogene			CDS H=>R MUL_1585 base 518 codon 173 mid-section UDP-N-acetylmuramyl tripeptide synthase; pseudogene	CDS H=>R MUL_1585 base 518 codon 173 mid-section UDP-N-acetylmuramyl tripeptide synthase; pseudogene				CDS H=>R MUL_1585 base 518 codon 173 mid-section UDP-N-acetylmuramyl tripeptide synthase; pseudogene		CDS H=>R MUL_1585 base 518 codon 173 mid-section UDP-N-acetylmuramyl tripeptide synthase; pseudogene
1777735	substitution	G	G	G	G	G	G	G	G	A	A	A	A	A	A	A	A	A	A	Gx22	Gx51	Gx30 Tx1	Gx68 -x1	Gx20	Gx41	Gx105 -x5 Ax1	Gx110 -x9	Ax141	Ax123	Ax78	Ax114 Gx2	Ax103	Ax33	Ax72 Gx1	Ax132	Ax128	Ax134 Gx1
1788426	substitution	C	C	C	C	C	C	C	C	T	T	T	T	T	T	T	T	T	T	Cx60	Cx244	Cx90	Cx122 Tx6	Cx82	Cx135 Tx2	Cx152 Tx2 Ax1	Cx126 Tx9	Tx165 Ax1 Cx1 Gx1	Tx98	Tx67	Tx166 -x1	Tx109	Tx115	Tx89 Ax1	Tx171	Tx182 Cx1	Tx178 Gx1	CDS S=>P MUL_1640 base 1351 codon 451 PE-PGRS family protein			CDS S=>P MUL_1640 base 1351 codon 451 PE-PGRS family protein	CDS S=>P MUL_1640 base 1351 codon 451 PE-PGRS family protein				CDS S=>P MUL_1640 base 1351 codon 451 PE-PGRS family protein		CDS S=>P MUL_1640 base 1351 codon 451 PE-PGRS family protein
1789257	substitution	G	G	G	G	G	G	G	G	C	C	C	C	C	C	C	C	C	C	Gx52	Gx269 Tx2	Gx84 Tx2	Gx289 Cx3	Gx184	Gx218	Gx310 Cx1	Gx200 Cx1	Cx172	Cx70 Gx1	Cx72	Cx261	Cx265 Tx1	Cx205	Cx231	Cx360	Cx322	Cx277
1921818	substitution	A	A	A	A	A	A	A	A	C	C	C	C	C	C	C	C	C	C	Ax85	Ax270 Cx1	Ax120	Ax107 Gx2	Ax50	Ax87	Ax151	Ax120	Cx197 Gx1	Cx156	Cx93	Cx130 -x2 Ax1	Cx122 Ax2 Gx2	Cx63	Cx85 Ax2	Cx123 -x3 Ax1	Cx153 Ax2 Gx1	Cx162 -x3 Ax1
2073131	substitution	C	C	C	C	C	C	C	C	A	A	A	A	A	A	A	A	A	A	Cx48	Cx162 Gx1	Cx55	Cx60	Cx32	Cx67	Cx134 Ax1	Cx60 Ax2	Ax142	Ax80	Ax52	Ax54	Ax125	Ax53	Ax76	Ax91	Ax73 Cx1	Ax137	CDS L=>V MUL_1870 base 229 codon 77 PE-PGRS family protein			CDS L=>V MUL_1870 base 229 codon 77 PE-PGRS family protein	CDS L=>V MUL_1870 base 229 codon 77 PE-PGRS family protein				CDS L=>V MUL_1870 base 229 codon 77 PE-PGRS family protein		CDS L=>V MUL_1870 base 229 codon 77 PE-PGRS family protein
2122245	substitution	T	T	T	T	T	T	T	T	C	C	C	C	C	C	C	C	C	C	Tx68 Cx1	Tx268 Cx2	Tx87	Tx138 Cx2 -x2	Tx82 -x1	Tx138 -x1 Cx1	Tx182 -x5	Tx144 -x2 Gx1	Cx209 Gx2 Tx1 Ax1	Cx124	Cx65	Cx135	Cx127	Cx101	Cx105	Cx165 -x1	Cx144	Cx157	CDS A=>T MUL_1919 base 370 codon 124 transferase			CDS A=>T MUL_1919 base 370 codon 124 transferase	CDS A=>T MUL_1919 base 370 codon 124 transferase				CDS A=>T MUL_1919 base 370 codon 124 transferase		CDS A=>T MUL_1919 base 370 codon 124 transferase
2168348	substitution	A	A	A	A	A	A	A	A	C	C	C	C	C	C	C	C	C	C	Ax64	Ax273 Gx1	Ax104 Cx1	Ax119 -x1 Gx1	Ax64 -x1	Ax138 -x3	Ax116 -x2	Ax116 -x2	Cx196 Gx2	Cx88	Cx76	Cx131	Cx101 Tx2	Cx89	Cx83	Cx125	Cx134 -x1	Cx158 -x1	CDS D=>Y MUL_1962 base 625 codon 209 C-term conserved transmembrane transport protein MmpL1; pseudogene			CDS D=>Y MUL_1962 base 625 codon 209 C-term conserved transmembrane transport protein MmpL1; pseudogene	CDS D=>Y MUL_1962 base 625 codon 209 C-term conserved transmembrane transport protein MmpL1; pseudogene				CDS D=>Y MUL_1962 base 625 codon 209 C-term conserved transmembrane transport protein MmpL1; pseudogene		CDS D=>Y MUL_1962 base 625 codon 209 C-term conserved transmembrane transport protein MmpL1; pseudogene
2214659	substitution	T	T	T	T	T	T	T	T	C	C	C	C	C	C	C	C	C	C	Tx65	Tx220 Gx6 Ax1 Cx1	Tx51	Tx93 -x1	Tx58	Tx83 Cx2	Tx130 Cx6	Tx106 Gx1 Cx1	Cx175 Gx2	Cx81	Cx69	Cx95 -x7	Cx101 -x5 Gx1	Cx46	Cx86 -x3 Gx1	Cx121 -x4	Cx110 -x7	Cx124 -x5 Gx2	CDS A=>V MUL_2004 base 401 codon 134 fatty-acid-CoA ligase FadD22			CDS A=>V MUL_2004 base 401 codon 134 fatty-acid-CoA ligase FadD22	CDS A=>V MUL_2004 base 401 codon 134 fatty-acid-CoA ligase FadD22				CDS A=>V MUL_2004 base 401 codon 134 fatty-acid-CoA ligase FadD22		CDS A=>V MUL_2004 base 401 codon 134 fatty-acid-CoA ligase FadD22
2225338	substitution	C	C	C	C	C	C	C	C	T	T	T	T	T	T	T	T	T	T	Cx68	Cx225 Ax1	Cx80	Cx37 Tx1	Cx46	Cx42 Tx2	Cx79 Tx1	Cx48 Tx1	Tx174 Gx1 Cx1	Tx101	Tx60	Tx48	Tx70	Tx46	Tx67	Tx52	Tx72	Tx77	CDS K=>E MUL_2007 base 1255 codon 419 conserved transmembrane transport protein MmpL7			CDS K=>E MUL_2007 base 1255 codon 419 conserved transmembrane transport protein MmpL7	CDS K=>E MUL_2007 base 1255 codon 419 conserved transmembrane transport protein MmpL7				CDS K=>E MUL_2007 base 1255 codon 419 conserved transmembrane transport protein MmpL7		CDS K=>E MUL_2007 base 1255 codon 419 conserved transmembrane transport protein MmpL7
2256865	substitution	C	C	C	C	C	C	C	C	T	T	T	T	T	T	T	T	T	T	Cx79	Cx197 Tx1	Cx97	Cx167 Tx7	Cx82 Tx8	Cx99 Tx1	Cx190 Tx6	Cx141 Tx6	Tx160 Gx2	Tx84	Tx78	Tx186	Tx207 Cx1	Tx141	Tx116	Tx205 Cx1	Tx229 Cx1	Tx198 -x1	CDS synonymous MUL_2017 base 264 codon 88 phenolpthiocerol synthesis type-I polyketide synthase PpsC			CDS synonymous MUL_2017 base 264 codon 88 phenolpthiocerol synthesis type-I polyketide synthase PpsC	CDS synonymous MUL_2017 base 264 codon 88 phenolpthiocerol synthesis type-I polyketide synthase PpsC				CDS synonymous MUL_2017 base 264 codon 88 phenolpthiocerol synthesis type-I polyketide synthase PpsC		CDS synonymous MUL_2017 base 264 codon 88 phenolpthiocerol synthesis type-I polyketide synthase PpsC
2262196	substitution	T	T	T	T	T	T	T	T	C	C	C	C	C	C	C	C	C	C	Tx47	Tx202 Cx2	Tx52	Tx101 -x1	Tx66	Tx76	Tx160 Cx2 Ax1 Gx1	Tx109 Gx2 Cx1	Cx141 Gx1 -x1	Cx66	Cx39	Cx111	Cx108 Ax1	Cx65	Cx83	Cx123	Cx126	Cx134	CDS V=>M MUL_2019 base 4315 codon 1439 phenolpthiocerol synthesis type-I polyketide synthase PpsA			CDS V=>M MUL_2019 base 4315 codon 1439 phenolpthiocerol synthesis type-I polyketide synthase PpsA	CDS V=>M MUL_2019 base 4315 codon 1439 phenolpthiocerol synthesis type-I polyketide synthase PpsA				CDS V=>M MUL_2019 base 4315 codon 1439 phenolpthiocerol synthesis type-I polyketide synthase PpsA		CDS V=>M MUL_2019 base 4315 codon 1439 phenolpthiocerol synthesis type-I polyketide synthase PpsA
2283073	substitution	A	A	A	A	A	A	A	A	G	G	G	G	G	G	G	G	G	G	Ax75	Ax278 Gx1	Ax101	Ax114 Gx2	Ax69	Ax91	Ax141 Gx4	Ax155 Gx6 Cx1	Gx194	Gx122	Gx87	Gx144 Cx1	Gx109	Gx58	Gx89	Gx127 Cx1	Gx168	Gx167 Cx1	CDS G=>E MUL_2035 base 1088 codon 363 C-term ammonium-transport integral membrane protein Amt; pseudogene			CDS G=>E MUL_2035 base 1088 codon 363 C-term ammonium-transport integral membrane protein Amt; pseudogene	CDS G=>E MUL_2035 base 1088 codon 363 C-term ammonium-transport integral membrane protein Amt; pseudogene				CDS G=>E MUL_2035 base 1088 codon 363 C-term ammonium-transport integral membrane protein Amt; pseudogene		CDS G=>E MUL_2035 base 1088 codon 363 C-term ammonium-transport integral membrane protein Amt; pseudogene
2298490	substitution	C	C	C	C	C	C	C	C	T	T	T	T	T	T	T	T	T	T	Cx62	Cx247 Ax1	Cx69	Cx94 Tx1	Cx50	Cx71	Cx116 Gx1 -x1 Ax1 Tx1	Cx94 Gx2 Ax1	Tx182 Gx1	Tx121 Gx1	Tx73	Tx100 Cx2 Gx1 -x1	Tx120 Gx1	Tx60 Cx2	Tx89 Cx1 Gx1	Tx126 Cx2	Tx103 Cx1 Gx1	Tx173 Cx4 Gx1	CDS synonymous MUL_2050 base 150 codon 50 tRNA (guanine-N1)-methyltransferase TrmD			CDS synonymous MUL_2050 base 150 codon 50 tRNA (guanine-N1)-methyltransferase TrmD	CDS synonymous MUL_2050 base 150 codon 50 tRNA (guanine-N1)-methyltransferase TrmD				CDS synonymous MUL_2050 base 150 codon 50 tRNA (guanine-N1)-methyltransferase TrmD		CDS synonymous MUL_2050 base 150 codon 50 tRNA (guanine-N1)-methyltransferase TrmD
2444913	substitution	T	T	T	T	T	T	T	T	G	G	G	G	G	G	G	G	G	G	Tx63	Tx282	Tx96	Tx79 Cx1	Tx36	Tx66	Tx75 Cx6	Tx72 Cx1	Gx178	Gx90 Ax1	Gx77	Gx56	Gx97 Cx1	Gx38	Gx55 Cx1	Gx54 Cx1	Gx88 Cx1	Gx110 Ax1	CDS P=>T MUL_2191 base 466 codon 156 glycine betaine transport integral membrane protein BetP			CDS P=>T MUL_2191 base 466 codon 156 glycine betaine transport integral membrane protein BetP	CDS P=>T MUL_2191 base 466 codon 156 glycine betaine transport integral membrane protein BetP				CDS P=>T MUL_2191 base 466 codon 156 glycine betaine transport integral membrane protein BetP		CDS P=>T MUL_2191 base 466 codon 156 glycine betaine transport integral membrane protein BetP
2450703	substitution	C	C	C	C	C	C	C	C	T	T	T	T	T	T	T	T	T	T	Cx63	Cx215	Cx83	Cx71 Tx3	Cx37	Cx45	Cx122 Tx2	Cx64 Tx2	Tx153	Tx102	Tx73	Tx114	Tx92	Tx46	Tx73 Ax1	Tx82 Gx1	Tx87	Tx97	CDS synonymous MUL_2195 base 153 codon 51 mid-section fatty-acid-CoA ligase FadD9; pseudogene			CDS synonymous MUL_2195 base 153 codon 51 mid-section fatty-acid-CoA ligase FadD9; pseudogene	CDS synonymous MUL_2195 base 153 codon 51 mid-section fatty-acid-CoA ligase FadD9; pseudogene				CDS synonymous MUL_2195 base 153 codon 51 mid-section fatty-acid-CoA ligase FadD9; pseudogene		CDS synonymous MUL_2195 base 153 codon 51 mid-section fatty-acid-CoA ligase FadD9; pseudogene
2456075	substitution	G	G	G	G	G	G	G	G	A	A	A	A	A	A	A	A	A	A	Gx71	Gx235 Cx1	Gx107	Gx148 -x2	Gx67 -x1 Ax1	Gx114	Gx167 -x4 Ax3	Gx141 -x4	Ax168 Cx5	Ax89 Cx1	Ax77 Cx1	Ax150 -x1	Ax136 Gx1 -x1	Ax107 -x1	Ax91	Ax167	Ax171 -x1 Gx1	Ax175 -x2	CDS E=>G MUL_2200 base 335 codon 112 membrane-anchored serine/threonine-protein kinase			CDS E=>G MUL_2200 base 335 codon 112 membrane-anchored serine/threonine-protein kinase	CDS E=>G MUL_2200 base 335 codon 112 membrane-anchored serine/threonine-protein kinase				CDS E=>G MUL_2200 base 335 codon 112 membrane-anchored serine/threonine-protein kinase		CDS E=>G MUL_2200 base 335 codon 112 membrane-anchored serine/threonine-protein kinase
2496544	substitution	T	T	T	T	T	T	T	T	C	C	C	C	C	C	C	C	C	C	Tx88	Tx257	Tx121	Tx93	Tx85	Tx104	Tx134 -x1 Cx1	Tx128 -x1 Ax1	Cx160 Ax1	Cx109	Cx98	Cx129	Cx95 Ax1	Cx95 Ax1	Cx86 Tx1	Cx124	Cx127	Cx156	CDS synonymous MUL_2244 base 1 codon 1 N-term EsaT-6 family; EsxG; pseudogene			CDS synonymous MUL_2244 base 1 codon 1 N-term EsaT-6 family; EsxG; pseudogene	CDS synonymous MUL_2244 base 1 codon 1 N-term EsaT-6 family; EsxG; pseudogene				CDS synonymous MUL_2244 base 1 codon 1 N-term EsaT-6 family; EsxG; pseudogene		CDS synonymous MUL_2244 base 1 codon 1 N-term EsaT-6 family; EsxG; pseudogene
2497586	substitution	A	A	A	A	A	A	A	A	G	G	G	G	G	G	G	G	G	G	Ax59	Ax259 Gx4 Cx3	Ax63 Gx1	Ax129	Ax63	Ax103	Ax164 Gx3 Cx2 -x1	Ax97 -x2	Gx182 Cx2 Ax1	Gx99 Cx1	Gx55 Ax1	Gx124 -x2 Cx1	Gx123 -x1 Tx1	Gx85 -x1	Gx96 -x2 Cx1	Gx141 Cx1	Gx153 Cx1 -x1	Gx177 -x1	CDS synonymous MUL_2245 base 282 codon 94 PPE family protein			CDS synonymous MUL_2245 base 282 codon 94 PPE family protein	CDS synonymous MUL_2245 base 282 codon 94 PPE family protein				CDS synonymous MUL_2245 base 282 codon 94 PPE family protein		CDS synonymous MUL_2245 base 282 codon 94 PPE family protein
2536596	substitution	T	T	T	T	T	T	T	T	C	C	C	C	C	C	C	C	C	C	Tx79	Tx262	Tx113	Tx122 -x1 Cx1	Tx77 Cx2	Tx117	Tx150 Cx3 Gx1	Tx118 Gx2	Cx205	Cx87	Cx58	Cx146 Gx1	Cx120	Cx96	Cx116	Cx162 Gx2	Cx154	Cx178 Tx1	CDS R=>H MUL_5127 base 1118 codon 373 N-term polyprenol-monophosphomannose synthase Ppm1A			CDS R=>H MUL_5127 base 1118 codon 373 N-term polyprenol-monophosphomannose synthase Ppm1A	CDS R=>H MUL_5127 base 1118 codon 373 N-term polyprenol-monophosphomannose synthase Ppm1A				CDS R=>H MUL_5127 base 1118 codon 373 N-term polyprenol-monophosphomannose synthase Ppm1A		CDS R=>H MUL_5127 base 1118 codon 373 N-term polyprenol-monophosphomannose synthase Ppm1A
2564007	substitution	G	G	G	G	G	G	G	G	A	A	A	A	A	A	A	A	A	A	Gx53	Gx250 Ax1	Gx116	Gx125 Cx4	Gx100 Ax1	Gx132	Gx208 Cx1	Gx197 Ax2 Cx1	Ax175	Ax129	Ax74	Ax183 -x4 Cx1	Ax137 Cx1 -x1	Ax142 -x2	Ax99 Cx1	Ax170 -x6 Cx4	Ax163 -x2 Cx1	Ax193 -x2	CDS L=>S MUL_2292 base 953 codon 318 C-term conserved transmembrane transport protein MmpL4_7 - pseudogene			CDS L=>S MUL_2292 base 953 codon 318 C-term conserved transmembrane transport protein MmpL4_7 - pseudogene	CDS L=>S MUL_2292 base 953 codon 318 C-term conserved transmembrane transport protein MmpL4_7 - pseudogene				CDS L=>S MUL_2292 base 953 codon 318 C-term conserved transmembrane transport protein MmpL4_7 - pseudogene		CDS L=>S MUL_2292 base 953 codon 318 C-term conserved transmembrane transport protein MmpL4_7 - pseudogene
2580522	substitution	T	T	T	T	T	T	T	T	C	C	C	C	C	C	C	C	C	C	Tx83	Tx163 Cx3	Tx85 Cx1	Tx114 Cx3	Tx63 Cx1	Tx112	Tx151 Cx5 Ax1	Tx111 Cx4	Cx114	Cx121 Gx2	Cx93	Cx139	Cx116	Cx69	Cx70	Cx131	Cx172	Cx129
2594215	substitution	G	G	G	G	G	G	G	G	C	C	C	C	C	C	C	C	C	C	Gx66	Gx244 Tx1	Gx110	Gx105 -x1	Gx89	Gx120	Gx122 Cx1	Gx132 -x3 Ax1	Cx138 Ax1	Cx113	Cx68	Cx138	Cx111	Cx115	Cx79	Cx112	Cx132	Cx158	CDS L=>F MUL_2318 base 933 codon 311 conserved alanine and proline rich protein			CDS L=>F MUL_2318 base 933 codon 311 conserved alanine and proline rich protein	CDS L=>F MUL_2318 base 933 codon 311 conserved alanine and proline rich protein				CDS L=>F MUL_2318 base 933 codon 311 conserved alanine and proline rich protein		CDS L=>F MUL_2318 base 933 codon 311 conserved alanine and proline rich protein
2601391	substitution	C	C	C	C	C	C	C	C	T	T	T	T	T	T	T	T	T	T	Cx50	Cx142	Cx66 Tx1	Cx79	Cx31	Cx69	Cx103 Gx1	Cx54 Gx1	Tx133 Gx2 Cx1	Tx57 Cx1	Tx62	Tx69	Tx78 Cx1	Tx50	Tx69	Tx112	Tx85	Tx103	CDS H=>R MUL_2324 base 2081 codon 694 ATP-dependent DNA helicase HelY			CDS H=>R MUL_2324 base 2081 codon 694 ATP-dependent DNA helicase HelY	CDS H=>R MUL_2324 base 2081 codon 694 ATP-dependent DNA helicase HelY				CDS H=>R MUL_2324 base 2081 codon 694 ATP-dependent DNA helicase HelY		CDS H=>R MUL_2324 base 2081 codon 694 ATP-dependent DNA helicase HelY
2602470	substitution	C	C	C	C	C	C	C	C	A	A	A	A	A	A	A	A	A	A	Cx52	Cx190 Gx2	Cx64	Cx100	Cx59	Cx79	Cx122	Cx104	Ax178 Cx5 Gx2	Ax106	Ax56	Ax98 Cx2	Ax96 -x1 Cx1	Ax62	Ax73	Ax134	Ax111 Gx1	Ax159 Cx2		CDS synonymous MUL_2324 base 1002 codon 334 ATP-dependent DNA helicase HelY	CDS synonymous MUL_2324 base 1002 codon 334 ATP-dependent DNA helicase HelY			CDS synonymous MUL_2324 base 1002 codon 334 ATP-dependent DNA helicase HelY	CDS synonymous MUL_2324 base 1002 codon 334 ATP-dependent DNA helicase HelY	CDS synonymous MUL_2324 base 1002 codon 334 ATP-dependent DNA helicase HelY		CDS synonymous MUL_2324 base 1002 codon 334 ATP-dependent DNA helicase HelY		CDS synonymous MUL_2324 base 1002 codon 334 ATP-dependent DNA helicase HelY
2656484	substitution	G	G	G	G	G	G	G	G	A	A	A	A	A	A	A	A	A	A	Gx70	Gx258 Cx1	Gx126 Cx1	Gx91	Gx45 Ax1	Gx84	Gx143	Gx127 Cx1 Ax1	Ax198 Cx1	Ax141 Gx1	Ax96	Ax136	Ax84	Ax83	Ax66 Tx1	Ax113	Ax128	Ax148	CDS N=>S MUL_2368 base 974 codon 325 conserved lipoprotein LppL			CDS N=>S MUL_2368 base 974 codon 325 conserved lipoprotein LppL	CDS N=>S MUL_2368 base 974 codon 325 conserved lipoprotein LppL				CDS N=>S MUL_2368 base 974 codon 325 conserved lipoprotein LppL		CDS N=>S MUL_2368 base 974 codon 325 conserved lipoprotein LppL
2672657	substitution	A	A	A	A	A	A	A	A	G	G	G	G	G	G	G	G	G	G	Ax66	Ax259 Cx2	Ax71	Ax72 Cx1	Ax41	Ax83	Ax110 Gx2 -x1 Cx1	Ax75 Gx1 Cx1	Gx218 Tx1	Gx148	Gx64	Gx73 Cx1	Gx79 -x1 Cx1	Gx60 -x1	Gx54	Gx92 -x1 Cx1	Gx76 -x1	Gx127	CDS Q=>* MUL_2387 base 49 codon 17 conserved hypothetical protein			CDS Q=>* MUL_2387 base 49 codon 17 conserved hypothetical protein	CDS Q=>* MUL_2387 base 49 codon 17 conserved hypothetical protein				CDS Q=>* MUL_2387 base 49 codon 17 conserved hypothetical protein		CDS Q=>* MUL_2387 base 49 codon 17 conserved hypothetical protein
2819914	substitution	G	G	G	G	G	G	G	G	A	A	A	A	A	A	A	A	A	A	Gx90	Gx273	Gx76	Gx65	Gx21	Gx60	Gx57 Cx1 -x1	Gx47 -x1	Ax178 Gx2 Cx1	Ax141	Ax57	Ax80	Ax58 Gx2	Ax58	Ax41	Ax67	Ax60	Ax100 Gx1	CDS L=>P MUL_2521 base 1763 codon 588 ATP-dependent DNA helicase			CDS L=>P MUL_2521 base 1763 codon 588 ATP-dependent DNA helicase	CDS L=>P MUL_2521 base 1763 codon 588 ATP-dependent DNA helicase				CDS L=>P MUL_2521 base 1763 codon 588 ATP-dependent DNA helicase		CDS L=>P MUL_2521 base 1763 codon 588 ATP-dependent DNA helicase
2893709	substitution	C	C	C	C	C	C	C	C	T	T	T	T	T	T	T	T	T	T	Cx66	Cx202 Ax1 Gx1	Cx103	Cx80 Gx2	Cx67	Cx82	Cx137	Cx130 Tx1	Tx164	Tx114	Tx78	Tx114	Tx109 Gx1	Tx62	Tx68 Gx1	Tx133	Tx113 Gx1	Tx122 Cx1	CDS D=>G MUL_2592 base 536 codon 179 adenosylhomocysteinase			CDS D=>G MUL_2592 base 536 codon 179 adenosylhomocysteinase	CDS D=>G MUL_2592 base 536 codon 179 adenosylhomocysteinase				CDS D=>G MUL_2592 base 536 codon 179 adenosylhomocysteinase		CDS D=>G MUL_2592 base 536 codon 179 adenosylhomocysteinase
2917540	substitution	A	A	A	A	A	A	A	A	G	G	G	G	G	G	G	G	G	G	Ax70	Ax217	Ax100	Ax55	Ax26	Ax45	Ax78 Gx3	Ax50 -x1	Gx216 Tx1	Gx112	Gx73	Gx45 -x1	Gx50 -x1	Gx51	Gx50 -x2	Gx49 -x3	Gx54 Cx1	Gx76 -x4	CDS G=>S MUL_2616 base 760 codon 254 metal cation-transporting p-type ATPase C CtpC			CDS G=>S MUL_2616 base 760 codon 254 metal cation-transporting p-type ATPase C CtpC	CDS G=>S MUL_2616 base 760 codon 254 metal cation-transporting p-type ATPase C CtpC				CDS G=>S MUL_2616 base 760 codon 254 metal cation-transporting p-type ATPase C CtpC		CDS G=>S MUL_2616 base 760 codon 254 metal cation-transporting p-type ATPase C CtpC
2938871	substitution	T	T	T	T	T	T	T	T	C	C	C	C	C	C	C	C	C	C	Tx50	Tx179 Cx2 Gx1	Tx70	Tx117 Cx3 -x1	Tx43	Tx81	Tx161 -x8 Cx4	Tx111 Cx3 -x1	Cx129 Ax3 Tx1	Cx68	Cx68	Cx114 -x4	Cx129 -x7	Cx44	Cx123 -x5	Cx154 -x6	Cx137 -x3	Cx136 -x8 Tx1
3038022	substitution	A	A	A	A	A	A	A	A	G	G	G	G	G	G	G	G	G	G	Ax47	Ax261 Gx2 Cx1	Ax56	Ax94	Ax61	Ax87	Ax113 Gx1	Ax90 Gx3 -x1	Gx176	Gx103	Gx55 Cx1	Gx99 -x6 Cx3	Gx110 -x13	Gx46 -x2	Gx75 -x8	Gx119 -x3 Cx1	Gx114 -x10 Cx1	Gx128 -x16 Cx1	CDS G=>S MUL_2718 base 55 codon 19 PPE family protein			CDS G=>S MUL_2718 base 55 codon 19 PPE family protein	CDS G=>S MUL_2718 base 55 codon 19 PPE family protein				CDS G=>S MUL_2718 base 55 codon 19 PPE family protein		CDS G=>S MUL_2718 base 55 codon 19 PPE family protein
3093158	substitution	C	C	C	C	C	C	C	C	T	T	T	T	T	T	T	T	T	T	Cx72	Cx267 Tx1 Ax1	Cx63	Cx194 Gx1	Cx139 -x1	Cx142	Cx187 Ax1 -x1	Cx157 -x1 Ax1 Gx1	Tx179 Ax2	Tx92	Tx100	Tx187 Ax1 Gx1 -x1	Tx154 Gx5 -x2	Tx114 -x2 Ax1	Tx120 Cx2 Gx1 Ax1	Tx221 Gx4 -x2 Cx1 Ax1	Tx200 -x9 Gx3 Ax1	Tx206 -x4 Ax1 Gx1		CDS V=>M MUL_2770 base 187 codon 63 conserved hypothetical membrane protein	CDS V=>M MUL_2770 base 187 codon 63 conserved hypothetical membrane protein			CDS V=>M MUL_2770 base 187 codon 63 conserved hypothetical membrane protein	CDS V=>M MUL_2770 base 187 codon 63 conserved hypothetical membrane protein	CDS V=>M MUL_2770 base 187 codon 63 conserved hypothetical membrane protein		CDS V=>M MUL_2770 base 187 codon 63 conserved hypothetical membrane protein		CDS V=>M MUL_2770 base 187 codon 63 conserved hypothetical membrane protein
3112758	substitution	C	C	C	C	C	C	C	C	A	A	A	A	A	A	A	A	A	A	Cx52	Cx182 Gx2 Ax2	Cx48	Cx121 Ax2 Tx1	Cx51 -x1	Cx68	Cx135 Ax1	Cx75	Ax172 Cx3 Gx1	Ax69	Ax53	Ax98	Ax133	Ax64	Ax75 Cx1	Ax123	Ax116 Cx1	Ax159	CDS synonymous MUL_2786 base 636 codon 212 alanine rich hydrolase			CDS synonymous MUL_2786 base 636 codon 212 alanine rich hydrolase	CDS synonymous MUL_2786 base 636 codon 212 alanine rich hydrolase				CDS synonymous MUL_2786 base 636 codon 212 alanine rich hydrolase		CDS synonymous MUL_2786 base 636 codon 212 alanine rich hydrolase
3159569	substitution	T	T	T	T	T	T	T	T	C	C	C	C	C	C	C	C	C	C	Tx60	Tx247	Tx73 Cx1	Tx116	Tx47	Tx93	Tx168 Cx2	Tx66	Cx169	Cx78	Cx42	Cx86 -x1	Cx131	Cx67 -x2	Cx65 -x5	Cx124 -x2	Cx100 -x1	Cx164		CDS S=>G MUL_2829 base 46 codon 16 N-term flavin-containing (mono)amine oxidase AofH_2 - pseudogene	misc_feature T=>C 3159068..3161047 base 502 non-IS element not present in Mycobacterium marinum strain M	CDS S=>G MUL_2829 base 46 codon 16 N-term flavin-containing (mono)amine oxidase AofH_2 - pseudogene	misc_feature T=>C 3159068..3161047 base 502 non-IS element not present in Mycobacterium marinum strain M			misc_feature T=>C 3159068..3161047 base 502 non-IS element not present in Mycobacterium marinum strain M	CDS S=>G MUL_2829 base 46 codon 16 N-term flavin-containing (mono)amine oxidase AofH_2 - pseudogene	misc_feature T=>C 3159068..3161047 base 502 non-IS element not present in Mycobacterium marinum strain M	CDS S=>G MUL_2829 base 46 codon 16 N-term flavin-containing (mono)amine oxidase AofH_2 - pseudogene	misc_feature T=>C 3159068..3161047 base 502 non-IS element not present in Mycobacterium marinum strain M
3210095	substitution	G	G	G	G	G	G	G	G	A	A	A	A	A	A	A	A	A	A	Gx65	Gx213	Gx83	Gx54 -x1	Gx31	Gx61	Gx126	Gx76	Ax184	Ax77	Ax46 Cx1	Ax69	Ax86 -x1	Ax64	Ax61	Ax75 -x2	Ax84 Gx1 -x1	Ax118	CDS synonymous MUL_2886 base 768 codon 256 riboflavin biosynthesis protein RibA1			CDS synonymous MUL_2886 base 768 codon 256 riboflavin biosynthesis protein RibA1	CDS synonymous MUL_2886 base 768 codon 256 riboflavin biosynthesis protein RibA1				CDS synonymous MUL_2886 base 768 codon 256 riboflavin biosynthesis protein RibA1		CDS synonymous MUL_2886 base 768 codon 256 riboflavin biosynthesis protein RibA1
3216548	substitution	A	A	A	A	A	A	A	A	G	G	G	G	G	G	G	G	G	G	Ax73	Ax320 Cx5 Gx1	Ax91	Ax111 Tx1	Ax64 -x1	Ax85 Gx1	Ax141 Cx2 Gx2	Ax90 Cx1 Tx1 Gx1	Gx219 Cx1	Gx126 Tx1	Gx77	Gx103	Gx98	Gx57	Gx69	Gx127	Gx101 Cx1	Gx142	CDS A=>T MUL_2891 base 175 codon 59 N-term enoyl-CoA hydratase EchA13 -pseudogene			CDS A=>T MUL_2891 base 175 codon 59 N-term enoyl-CoA hydratase EchA13 -pseudogene	CDS A=>T MUL_2891 base 175 codon 59 N-term enoyl-CoA hydratase EchA13 -pseudogene				CDS A=>T MUL_2891 base 175 codon 59 N-term enoyl-CoA hydratase EchA13 -pseudogene		CDS A=>T MUL_2891 base 175 codon 59 N-term enoyl-CoA hydratase EchA13 -pseudogene
3228996	substitution	A	A	A	A	A	A	A	A	G	G	G	G	G	G	G	G	G	G	Ax52	Ax279	Ax94	Ax95 Gx1	Ax46 Cx1	Ax82	Ax110 Cx1	Ax84 Gx1	Gx186	Gx116	Gx69	Gx83 Cx1	Gx99	Gx48	Gx73	Gx105	Gx99	Gx132	CDS R=>Q MUL_2902 base 779 codon 260 transcriptional regulatory protein			CDS R=>Q MUL_2902 base 779 codon 260 transcriptional regulatory protein	CDS R=>Q MUL_2902 base 779 codon 260 transcriptional regulatory protein				CDS R=>Q MUL_2902 base 779 codon 260 transcriptional regulatory protein		CDS R=>Q MUL_2902 base 779 codon 260 transcriptional regulatory protein
3250091	substitution	G	G	G	G	G	G	G	G	A	A	A	A	A	A	A	A	A	A	Gx63	Gx242 Tx1	Gx63	Gx141 Ax1	Gx97 Ax1	Gx142	Gx197 Ax2	Gx152 Cx2 Ax2	Ax182	Ax96	Ax64	Ax184	Ax171	Ax122	Ax128 -x1	Ax233 Cx1	Ax202 -x2	Ax218 -x2	CDS L=>S MUL_2926 base 836 codon 279 D-amino acid oxidase Aao			CDS L=>S MUL_2926 base 836 codon 279 D-amino acid oxidase Aao	CDS L=>S MUL_2926 base 836 codon 279 D-amino acid oxidase Aao				CDS L=>S MUL_2926 base 836 codon 279 D-amino acid oxidase Aao		CDS L=>S MUL_2926 base 836 codon 279 D-amino acid oxidase Aao
3340374	substitution	T	T	T	T	T	T	T	T	C	C	C	C	C	C	C	C	C	C	Tx64	Tx201 Gx1	Tx93	Tx62 Gx1	Tx36	Tx42	Tx129 Cx5 Gx1	Tx83 Cx3 Ax2 Gx1	Cx157 Ax1	Cx105	Cx78	Cx72	Cx86	Cx55	Cx69 Tx1	Cx95	Cx81	Cx131 Gx2 -x1	CDS synonymous MUL_3015 base 915 codon 305 alcohol dehydrogenase AdhA			CDS synonymous MUL_3015 base 915 codon 305 alcohol dehydrogenase AdhA	CDS synonymous MUL_3015 base 915 codon 305 alcohol dehydrogenase AdhA				CDS synonymous MUL_3015 base 915 codon 305 alcohol dehydrogenase AdhA		CDS synonymous MUL_3015 base 915 codon 305 alcohol dehydrogenase AdhA
3355801	substitution	A	A	A	A	A	A	A	A	G	G	G	G	G	G	G	G	G	G	Ax47	Ax248 Gx1	Ax82	Ax73 Gx2 -x1	Ax44 Gx1	Ax69	Ax112 -x2 Gx1	Ax74 Gx1	Gx173 Cx1	Gx104	Gx60	Gx80	Gx106 Cx1	Gx55	Gx44	Gx75	Gx99	Gx116	CDS S=>L MUL_3030 base 149 codon 50 urease beta subunit UreB			CDS S=>L MUL_3030 base 149 codon 50 urease beta subunit UreB	CDS S=>L MUL_3030 base 149 codon 50 urease beta subunit UreB				CDS S=>L MUL_3030 base 149 codon 50 urease beta subunit UreB		CDS S=>L MUL_3030 base 149 codon 50 urease beta subunit UreB
3402081	substitution	G	G	G	G	G	G	G	G	T	T	T	T	T	T	T	T	T	T	Gx93	Gx318 Tx1	Gx132	Gx185 Cx2 -x1	Gx111 Cx2	Gx159 Cx2	Gx200 Cx3	Gx148 Cx3 -x1 Ax1	Tx197 Gx1	Tx138	Tx115	Tx196	Tx171 Cx1	Tx112	Tx127 Cx2	Tx221 Ax1 -x1	Tx241 Cx2 -x2 Ax1	Tx235 -x2 Cx1 Ax1	CDS M=>L MUL_3066 base 247 codon 83 membrane-bound C-5 sterol desaturase Erg3			CDS M=>L MUL_3066 base 247 codon 83 membrane-bound C-5 sterol desaturase Erg3	CDS M=>L MUL_3066 base 247 codon 83 membrane-bound C-5 sterol desaturase Erg3				CDS M=>L MUL_3066 base 247 codon 83 membrane-bound C-5 sterol desaturase Erg3		CDS M=>L MUL_3066 base 247 codon 83 membrane-bound C-5 sterol desaturase Erg3
3418448	substitution	A	A	A	A	A	A	A	A	G	G	G	G	G	G	G	G	G	G	Ax94	Ax244 Cx6 Gx1	Ax71	Ax89 Cx2 Gx1 Tx1	Ax53 -x1	Ax74	Ax93 Gx3 Cx1 -x1	Ax93 Cx3 -x2	Gx214	Gx111	Gx52	Gx79 Cx1	Gx101 Cx1	Gx64	Gx49	Gx74 Tx1	Gx94 Cx1	Gx113	CDS P=>L MUL_3079 base 1577 codon 526 proline rich membrane-anchored mycosin MycP5			CDS P=>L MUL_3079 base 1577 codon 526 proline rich membrane-anchored mycosin MycP5	CDS P=>L MUL_3079 base 1577 codon 526 proline rich membrane-anchored mycosin MycP5				CDS P=>L MUL_3079 base 1577 codon 526 proline rich membrane-anchored mycosin MycP5		CDS P=>L MUL_3079 base 1577 codon 526 proline rich membrane-anchored mycosin MycP5
3457302	substitution	A	A	A	A	A	A	A	A	G	G	G	G	G	G	G	G	G	G	Ax71	Ax255	Ax117	Ax145 Gx3	Ax88 Gx1	Ax146	Ax167 Gx3	Ax151 Gx2	Gx205	Gx122	Gx91	Gx145	Gx130	Gx139	Gx97	Gx152 Ax1	Gx160	Gx168	CDS E=>K MUL_3109 base 82 codon 28 N-term conserved hypothetical protein - pseudogene			CDS E=>K MUL_3109 base 82 codon 28 N-term conserved hypothetical protein - pseudogene	CDS E=>K MUL_3109 base 82 codon 28 N-term conserved hypothetical protein - pseudogene				CDS E=>K MUL_3109 base 82 codon 28 N-term conserved hypothetical protein - pseudogene		CDS E=>K MUL_3109 base 82 codon 28 N-term conserved hypothetical protein - pseudogene
3493181	substitution	A	A	A	A	A	A	A	A	G	G	G	G	G	G	G	G	G	G	Ax120	Ax259	Ax144	Ax97 -x1	Ax58	Ax89	Ax137 Gx2 Cx1 -x1	Ax110 Cx2 Gx1 -x1	Gx201	Gx160	Gx135	Gx132	Gx103	Gx81	Gx69	Gx109	Gx138	Gx162 Cx1	CDS R=>C MUL_3144 base 388 codon 130 ribulose-5-phosphate 4-epimerase; AraD			CDS R=>C MUL_3144 base 388 codon 130 ribulose-5-phosphate 4-epimerase; AraD	CDS R=>C MUL_3144 base 388 codon 130 ribulose-5-phosphate 4-epimerase; AraD				CDS R=>C MUL_3144 base 388 codon 130 ribulose-5-phosphate 4-epimerase; AraD		CDS R=>C MUL_3144 base 388 codon 130 ribulose-5-phosphate 4-epimerase; AraD
3841269	substitution	C	C	C	C	C	C	C	C	T	T	T	T	T	T	T	T	T	T	Cx32	Cx168 Ax3	Cx37	Cx63 -x2 Gx1	Cx42	Cx57 -x1 Tx1	Cx104 -x2	Cx65 -x1	Tx131 Cx1	Tx63	Tx55	Tx61	Tx103	Tx39	Tx59	Tx79 Gx1	Tx80	Tx108 Cx1 Ax1	CDS I=>T MUL_3462 base 239 codon 80 N-term conserved hypothetical protein - pseudogene			CDS I=>T MUL_3462 base 239 codon 80 N-term conserved hypothetical protein - pseudogene	CDS I=>T MUL_3462 base 239 codon 80 N-term conserved hypothetical protein - pseudogene				CDS I=>T MUL_3462 base 239 codon 80 N-term conserved hypothetical protein - pseudogene		CDS I=>T MUL_3462 base 239 codon 80 N-term conserved hypothetical protein - pseudogene
3910253	substitution	A	A	A	A	A	A	A	A	G	G	G	G	G	G	G	G	G	G	Ax67	Ax220	Ax93 Gx1	Ax120	Ax76	Ax77	Ax146 Gx1	Ax86 -x1	Gx155 Tx1	Gx103	Gx54	Gx134 -x3	Gx130	Gx89	Gx92	Gx130 -x1	Gx150	Gx136 -x1	CDS P=>L MUL_3524 base 86 codon 29 diphosphomevalonate decarboxylase			CDS P=>L MUL_3524 base 86 codon 29 diphosphomevalonate decarboxylase	CDS P=>L MUL_3524 base 86 codon 29 diphosphomevalonate decarboxylase				CDS P=>L MUL_3524 base 86 codon 29 diphosphomevalonate decarboxylase		CDS P=>L MUL_3524 base 86 codon 29 diphosphomevalonate decarboxylase
4099018	substitution	C	C	C	C	C	C	C	C	A	A	A	A	A	A	A	A	A	A	Cx93	Cx267	Cx89 Tx1	Cx154 Ax2 -x2	Cx63 -x1	Cx116	Cx190 -x1	Cx158 -x2	Ax207	Ax146	Ax90	Ax220	Ax146	Ax116	Ax135	Ax211 -x2	Ax216	Ax219	CDS T=>P MUL_3683 base 664 codon 222 conserved hypothetical membrane protein			CDS T=>P MUL_3683 base 664 codon 222 conserved hypothetical membrane protein	CDS T=>P MUL_3683 base 664 codon 222 conserved hypothetical membrane protein				CDS T=>P MUL_3683 base 664 codon 222 conserved hypothetical membrane protein		CDS T=>P MUL_3683 base 664 codon 222 conserved hypothetical membrane protein
4102801	substitution	G	G	G	G	G	G	G	G	A	A	A	A	A	A	A	A	A	A	Gx50	Gx199 Ax1	Gx71	Gx100	Gx55	Gx115	Gx153 -x2	Gx117	Ax118	Ax82	Ax67	Ax136 -x2	Ax129 Gx1	Ax91 -x2	Ax75 -x1	Ax121 -x1	Ax119 -x3	Ax169 -x1	CDS N=>D MUL_3686 base 748 codon 250 conserved hypothetical membrane protein			CDS N=>D MUL_3686 base 748 codon 250 conserved hypothetical membrane protein	CDS N=>D MUL_3686 base 748 codon 250 conserved hypothetical membrane protein				CDS N=>D MUL_3686 base 748 codon 250 conserved hypothetical membrane protein		CDS N=>D MUL_3686 base 748 codon 250 conserved hypothetical membrane protein
4207448	substitution	T	T	T	T	T	T	T	T	G	G	G	G	G	G	G	G	G	G	Tx87	Tx217	Tx111	Tx176 -x3	Tx124 -x6	Tx166 -x1	Tx222 -x7 Ax1 Cx1	Tx163 -x7 Ax1	Gx171 Tx1	Gx113	Gx99	Gx197 -x5 Tx1	Gx138 -x4 Tx1	Gx140 -x1	Gx142 -x3	Gx181 Tx2 -x2	Gx191	Gx183 Tx2 -x1	CDS synonymous MUL_3769 base 162 codon 54 hypothetical protein			CDS synonymous MUL_3769 base 162 codon 54 hypothetical protein	CDS synonymous MUL_3769 base 162 codon 54 hypothetical protein				CDS synonymous MUL_3769 base 162 codon 54 hypothetical protein		CDS synonymous MUL_3769 base 162 codon 54 hypothetical protein
4214955	substitution	A	A	A	A	A	A	A	A	C	C	C	C	C	C	C	C	C	C	Ax52	Ax201 Cx2	Ax66 Gx1 Cx1	Ax104 Gx1 Cx1	Ax55	Ax100	Ax159 -x2	Ax103	Cx138 Ax4	Cx74	Cx65 Ax1	Cx119	Cx95	Cx80	Cx75	Cx105	Cx123	Cx153
4234218	substitution	C	C	C	C	C	C	C	C	T	T	T	T	T	T	T	T	T	T	Cx124 Tx1	Cx312 Gx1	Cx121	Cx129 -x2	Cx64	Cx118 -x1	Cx156 -x2	Cx99 -x2 Ax1	Tx217 Cx1	Tx151	Tx85 Ax1	Tx151 Cx1 Gx1	Tx153 Gx1	Tx83 Cx1	Tx88 Cx1	Tx184 Cx4	Tx187	Tx192 Cx1
4314824	substitution	G	G	G	G	G	G	G	G	A	A	A	A	A	A	A	A	A	A	Gx80	Gx251 Ax1	Gx81	Gx118 -x8 Cx1	Gx44 -x3	Gx80 -x1 Cx1	Gx173 -x9 Cx1	Gx97 -x2	Ax161 Cx1	Ax103	Ax84	Ax118 -x2 Cx1	Ax133 -x3	Ax52	Ax73 Gx1 -x1	Ax142 -x2	Ax144 -x2	Ax189 -x2
4329132	substitution	T	T	T	T	T	T	T	T	C	C	C	C	C	C	C	C	C	C	Tx70	Tx264 Gx1	Tx98 Gx1	Tx94	Tx64	Tx98 Cx1	Tx120 Cx1 Gx1	Tx95 Cx1 Gx1	Cx225	Cx125	Cx50	Cx143 -x4 Gx2	Cx93 -x1	Cx88	Cx55 Gx2	Cx111 Tx1 -x1 Gx1	Cx107 -x2	Cx130 -x3	CDS P=>S MUL_3872 base 715 codon 239 cytochrome P450 187A5 Cyp187A5			CDS P=>S MUL_3872 base 715 codon 239 cytochrome P450 187A5 Cyp187A5	CDS P=>S MUL_3872 base 715 codon 239 cytochrome P450 187A5 Cyp187A5				CDS P=>S MUL_3872 base 715 codon 239 cytochrome P450 187A5 Cyp187A5		CDS P=>S MUL_3872 base 715 codon 239 cytochrome P450 187A5 Cyp187A5
4339797	substitution	A	A	A	A	A	A	A	A	G	G	G	G	G	G	G	G	G	G	Ax60	Ax212	Ax91 Cx1	Ax117 Gx3 Cx1	Ax38 -x1	Ax68	Ax162 -x1	Ax68 Gx1	Gx176	Gx122	Gx87	Gx101 -x2 Ax1	Gx121 -x1	Gx55 -x1	Gx96 Tx1 -x1	Gx159 -x3	Gx137	Gx171 -x1	CDS G=>R MUL_3883 base 136 codon 46 hypothetical protein			CDS G=>R MUL_3883 base 136 codon 46 hypothetical protein	CDS G=>R MUL_3883 base 136 codon 46 hypothetical protein				CDS G=>R MUL_3883 base 136 codon 46 hypothetical protein		CDS G=>R MUL_3883 base 136 codon 46 hypothetical protein
4423911	substitution	G	G	G	G	G	G	G	G	A	A	A	A	A	A	A	A	A	A	Gx48	Gx238 Tx1	Gx70 Ax1	Gx196 Ax1	Gx103	Gx172	Gx233 Tx2 -x1 Cx1	Gx151 Tx1	Ax164 Gx3	Ax85	Ax62	Ax184	Ax141	Ax151	Ax116 Cx1	Ax200	Ax208	Ax207	CDS synonymous MUL_3958 base 171 codon 57 H(+)-transporting two-sector ATPase; B subunit			CDS synonymous MUL_3958 base 171 codon 57 H(+)-transporting two-sector ATPase; B subunit	CDS synonymous MUL_3958 base 171 codon 57 H(+)-transporting two-sector ATPase; B subunit				CDS synonymous MUL_3958 base 171 codon 57 H(+)-transporting two-sector ATPase; B subunit		CDS synonymous MUL_3958 base 171 codon 57 H(+)-transporting two-sector ATPase; B subunit
4441056	substitution	A	A	A	A	A	A	A	A	G	G	G	G	G	G	G	G	G	G	Ax41	Ax145 Tx1	Ax72	Ax83 -x1	Ax40 -x1	Ax72 -x1	Ax77	Ax58	Gx100 Tx1 Cx1 Ax1	Gx90	Gx56 Cx1 Tx1	Gx77	Gx73 Tx1	Gx33	Gx46 Ax1	Gx88	Gx71	Gx108
4463962	substitution	G	G	G	G	G	G	G	G	A	A	A	A	A	A	A	A	A	A	Gx67	Gx197	Gx78	Gx120 Ax2 Cx1	Gx76	Gx128	Gx179 Ax4	Gx116 Ax1 Tx1	Ax134 Gx1	Ax82	Ax63	Ax131 Cx1	Ax137 Cx2	Ax101	Ax94	Ax179 Cx1	Ax170 Tx1	Ax190 Cx2 Gx1	CDS synonymous MUL_3998 base 285 codon 95 carbonic anhydrase			CDS synonymous MUL_3998 base 285 codon 95 carbonic anhydrase	CDS synonymous MUL_3998 base 285 codon 95 carbonic anhydrase				CDS synonymous MUL_3998 base 285 codon 95 carbonic anhydrase		CDS synonymous MUL_3998 base 285 codon 95 carbonic anhydrase
4579277	substitution	A	A	A	A	A	A	A	A	G	G	G	G	G	G	G	G	G	G	Ax28	Ax108 Cx5 Gx2 Tx1	Ax31	Ax57	Ax25	Ax54 Cx1	Ax91 Cx3 Gx1	Ax74 Gx1 Tx1	Gx100 Cx3 Tx1 -x1	Gx33	Gx25	Gx50 Tx1	Gx73 Tx1	Gx46	Gx56	Gx68 Ax1	Gx66	Gx109 Tx1	CDS G=>D MUL_4107 base 245 codon 82 acetyl-CoA acetyltransferase FadA5			CDS G=>D MUL_4107 base 245 codon 82 acetyl-CoA acetyltransferase FadA5	CDS G=>D MUL_4107 base 245 codon 82 acetyl-CoA acetyltransferase FadA5				CDS G=>D MUL_4107 base 245 codon 82 acetyl-CoA acetyltransferase FadA5		CDS G=>D MUL_4107 base 245 codon 82 acetyl-CoA acetyltransferase FadA5
4582037	substitution	A	A	A	A	A	A	A	A	G	G	G	G	G	G	G	G	G	G	Ax53 Cx1	Ax172 Cx15 Gx7	Ax60	Ax66 Cx2	Ax35	Ax45	Ax95 Cx3	Ax44 -x2	Gx131 Cx4	Gx78	Gx39	Gx67	Gx76	Gx34	Gx63 Cx1	Gx86 -x1	Gx67	Gx133 Cx1	CDS R=>C MUL_4110 base 58 codon 20 short-chain type dehydrogenase/reductase			CDS R=>C MUL_4110 base 58 codon 20 short-chain type dehydrogenase/reductase	CDS R=>C MUL_4110 base 58 codon 20 short-chain type dehydrogenase/reductase				CDS R=>C MUL_4110 base 58 codon 20 short-chain type dehydrogenase/reductase		CDS R=>C MUL_4110 base 58 codon 20 short-chain type dehydrogenase/reductase
4656740	substitution	A	A	A	A	A	A	A	A	G	G	G	G	G	G	G	G	G	G	Ax76 Cx1	Ax225 Cx4 Gx4 Tx1	Ax107	Ax93 -x1	Ax54	Ax70 Cx1	Ax112 Tx2 Gx1	Ax110 -x3 Cx3	Gx155	Gx120	Gx61	Gx138 -x1	Gx126 Tx1	Gx67	Gx79	Gx132 Ax3	Gx115 Ax1	Gx174	CDS A=>V MUL_4184 base 479 codon 160 pantoate--beta-alanine ligase PanC			CDS A=>V MUL_4184 base 479 codon 160 pantoate--beta-alanine ligase PanC	CDS A=>V MUL_4184 base 479 codon 160 pantoate--beta-alanine ligase PanC				CDS A=>V MUL_4184 base 479 codon 160 pantoate--beta-alanine ligase PanC		CDS A=>V MUL_4184 base 479 codon 160 pantoate--beta-alanine ligase PanC
4676724	substitution	A	A	A	A	A	A	A	A	G	G	G	G	G	G	G	G	G	G	Ax49	Ax213	Ax85	Ax70 -x2	Ax30 -x1	Ax67	Ax113 Cx4 -x1	Ax77 -x3 Cx1 Gx1	Gx186 Tx2	Gx120	Gx68	Gx75	Gx90 Ax1 Cx1 -x1	Gx47	Gx52	Gx73 Cx1 -x1	Gx91 Ax1	Gx123 -x2	CDS synonymous MUL_4205 base 642 codon 214 conserved hypothetical membrane protein			CDS synonymous MUL_4205 base 642 codon 214 conserved hypothetical membrane protein	CDS synonymous MUL_4205 base 642 codon 214 conserved hypothetical membrane protein				CDS synonymous MUL_4205 base 642 codon 214 conserved hypothetical membrane protein		CDS synonymous MUL_4205 base 642 codon 214 conserved hypothetical membrane protein
4734221	substitution	G	G	G	G	G	G	G	G	A	A	A	A	A	A	A	A	A	A	Gx49	Gx252 Cx3 Tx1	Gx101 Tx1	Gx95 Cx2 Ax1	Gx29	Gx44 -x1	Gx98 Cx5	Gx66 Cx2	Ax170 Cx5 Gx1	Ax125	Ax75	Ax76 Cx1	Ax100 Cx1	Ax46	Ax85	Ax90	Ax106	Ax113	CDS W=>R MUL_4262 base 265 codon 89 N-term cytochrome P450 137A2 Cyp137A2P; pseudogene			CDS W=>R MUL_4262 base 265 codon 89 N-term cytochrome P450 137A2 Cyp137A2P; pseudogene	CDS W=>R MUL_4262 base 265 codon 89 N-term cytochrome P450 137A2 Cyp137A2P; pseudogene				CDS W=>R MUL_4262 base 265 codon 89 N-term cytochrome P450 137A2 Cyp137A2P; pseudogene		CDS W=>R MUL_4262 base 265 codon 89 N-term cytochrome P450 137A2 Cyp137A2P; pseudogene
4735670	substitution	G	G	G	G	G	G	G	G	A	A	A	A	A	A	A	A	A	A	Gx104 Ax1	Gx353	Gx109	Gx117 -x5 Cx1 Ax1	Gx70 -x3	Gx125 -x6	Gx154 Cx3 -x1	Gx140 -x5 Cx2	Ax229	Ax180	Ax125	Ax190	Ax117	Ax141	Ax72	Ax149	Ax161	Ax187	CDS synonymous MUL_4265 base 204 codon 68 N-term conserved hypothetical response regulatory protein ; pseudogene			CDS synonymous MUL_4265 base 204 codon 68 N-term conserved hypothetical response regulatory protein ; pseudogene	CDS synonymous MUL_4265 base 204 codon 68 N-term conserved hypothetical response regulatory protein ; pseudogene				CDS synonymous MUL_4265 base 204 codon 68 N-term conserved hypothetical response regulatory protein ; pseudogene		CDS synonymous MUL_4265 base 204 codon 68 N-term conserved hypothetical response regulatory protein ; pseudogene
4795897	substitution	A	A	A	A	A	A	A	A	G	G	G	G	G	G	G	G	G	G	Ax51	Ax206 Cx1 Gx1	Ax97	Ax121 Gx3 Cx1	Ax56 Gx2	Ax62 Gx2	Ax159 Gx10 Cx1	Ax83 Gx4	Gx193	Gx102	Gx71	Gx105	Gx135 Ax1	Gx51	Gx88	Gx160	Gx141	Gx159	CDS A=>T MUL_4321 base 208 codon 70 mid-section conserved hypothetical protein; pseudogene			CDS A=>T MUL_4321 base 208 codon 70 mid-section conserved hypothetical protein; pseudogene	CDS A=>T MUL_4321 base 208 codon 70 mid-section conserved hypothetical protein; pseudogene				CDS A=>T MUL_4321 base 208 codon 70 mid-section conserved hypothetical protein; pseudogene		CDS A=>T MUL_4321 base 208 codon 70 mid-section conserved hypothetical protein; pseudogene
4829472	substitution	C	C	C	C	C	C	C	C	G	G	G	G	G	G	G	G	G	G	Cx72	Cx209 Ax1 Gx1	Cx103	Cx84	Cx56 Gx1	Cx60	Cx148 Gx1	Cx84	Gx169	Gx98	Gx72	Gx90	Gx94	Gx66	Gx62	Gx118	Gx114	Gx141	CDS synonymous MUL_4352 base 729 codon 243 monooxygenase-like flavoprotein			CDS synonymous MUL_4352 base 729 codon 243 monooxygenase-like flavoprotein	CDS synonymous MUL_4352 base 729 codon 243 monooxygenase-like flavoprotein				CDS synonymous MUL_4352 base 729 codon 243 monooxygenase-like flavoprotein		CDS synonymous MUL_4352 base 729 codon 243 monooxygenase-like flavoprotein
4859592	substitution	A	A	A	A	A	A	A	A	G	G	G	G	G	G	G	G	G	G	Ax77	Ax200 Cx1	Ax78 Gx1	Ax93 -x1	Ax55 -x1	Ax75 Cx1	Ax123 -x2 Tx1 Cx1	Ax95 -x1	Gx139 Tx1	Gx81	Gx51	Gx105	Gx88	Gx67	Gx57	Gx114	Gx105 Tx1	Gx168 -x1	CDS synonymous MUL_4381 base 6 codon 2 PE-PGRS family protein			CDS synonymous MUL_4381 base 6 codon 2 PE-PGRS family protein	CDS synonymous MUL_4381 base 6 codon 2 PE-PGRS family protein				CDS synonymous MUL_4381 base 6 codon 2 PE-PGRS family protein		CDS synonymous MUL_4381 base 6 codon 2 PE-PGRS family protein
4942281	substitution	G	G	G	G	G	G	G	G	A	A	A	A	A	A	A	A	A	A	Gx80	Gx343 Cx1	Gx109	Gx112 Cx5 Ax1	Gx42	Gx69 Cx1	Gx105 Cx5	Gx103 Cx5	Ax214 Cx3 Gx2	Ax116	Ax93	Ax100 Cx1	Ax95	Ax59	Ax63 Cx1	Ax92 Cx1	Ax110 Cx1	Ax138 Cx5
4981351	substitution	C	C	C	C	C	C	C	C	T	T	T	T	T	T	T	T	T	T	Cx52	Cx165	Cx55	Cx99 -x1 Ax1	Cx25	Cx52	Cx133	Cx78	Tx124	Tx74	Tx38	Tx101 Cx1	Tx82 Cx1	Tx44	Tx65	Tx91 Gx2	Tx118	Tx148 Gx1	CDS T=>A MUL_4493 base 145 codon 49 N-term cold-shock DEAD-Box protein a homolog DeaD; pseudogene			CDS T=>A MUL_4493 base 145 codon 49 N-term cold-shock DEAD-Box protein a homolog DeaD; pseudogene	CDS T=>A MUL_4493 base 145 codon 49 N-term cold-shock DEAD-Box protein a homolog DeaD; pseudogene				CDS T=>A MUL_4493 base 145 codon 49 N-term cold-shock DEAD-Box protein a homolog DeaD; pseudogene		CDS T=>A MUL_4493 base 145 codon 49 N-term cold-shock DEAD-Box protein a homolog DeaD; pseudogene
5006161	substitution	T	T	T	T	T	T	T	T	C	C	C	C	C	C	C	C	C	C	Tx94	Tx311	Tx103 Gx1	Tx165 Cx1	Tx101	Tx145	Tx186 Cx9 -x1	Tx115 Cx4 Ax1 Gx1	Cx264	Cx134	Cx69	Cx162	Cx149 Ax1	Cx122	Cx93 Ax1	Cx194	Cx228	Cx218	CDS C=>Y MUL_4511 base 185 codon 62 sugar-transport integral membrane protein ABC transporter SugB			CDS C=>Y MUL_4511 base 185 codon 62 sugar-transport integral membrane protein ABC transporter SugB	CDS C=>Y MUL_4511 base 185 codon 62 sugar-transport integral membrane protein ABC transporter SugB				CDS C=>Y MUL_4511 base 185 codon 62 sugar-transport integral membrane protein ABC transporter SugB		CDS C=>Y MUL_4511 base 185 codon 62 sugar-transport integral membrane protein ABC transporter SugB
5048583	substitution	A	A	A	A	A	A	A	A	G	G	G	G	G	G	G	G	G	G	Ax64	Ax229 Gx6 Cx1	Ax76	Ax53 Cx1	Ax21	Ax47	Ax104 Cx2 Gx1	Ax49 Cx2	Gx173 Tx2 Cx1	Gx112	Gx64	Gx40	Gx85	Gx19	Gx40	Gx74	Gx52	Gx106	CDS synonymous MUL_4548 base 168 codon 56 amidohydrolase			CDS synonymous MUL_4548 base 168 codon 56 amidohydrolase	CDS synonymous MUL_4548 base 168 codon 56 amidohydrolase				CDS synonymous MUL_4548 base 168 codon 56 amidohydrolase		CDS synonymous MUL_4548 base 168 codon 56 amidohydrolase
5079311	substitution	A	A	A	A	A	A	A	A	G	G	G	G	G	G	G	G	G	G	Ax68 Gx1	Ax339 Gx8	Ax89 Cx1 Gx1	Ax151 Gx5	Ax78 Gx1	Ax101 Gx2	Ax185 Gx6	Ax126 Gx4 -x1	Gx169	Gx118 Ax1	Gx105 Ax1	Gx129 -x4	Gx144	Gx69 -x3	Gx99 -x3 Ax2	Gx185 -x6 Ax3	Gx148 -x1	Gx197 -x2	CDS synonymous MUL_4580 base 1923 codon 641 carbon monoxyde dehydrogenase (large chain); CoxL_1			CDS synonymous MUL_4580 base 1923 codon 641 carbon monoxyde dehydrogenase (large chain); CoxL_1	CDS synonymous MUL_4580 base 1923 codon 641 carbon monoxyde dehydrogenase (large chain); CoxL_1				CDS synonymous MUL_4580 base 1923 codon 641 carbon monoxyde dehydrogenase (large chain); CoxL_1		CDS synonymous MUL_4580 base 1923 codon 641 carbon monoxyde dehydrogenase (large chain); CoxL_1
5094165	substitution	A	A	A	A	A	A	A	A	G	G	G	G	G	G	G	G	G	G	Ax60	Ax211	Ax87	Ax85 -x2	Ax44	Ax61 -x2	Ax132 -x6 Gx1	Ax66 -x3	Gx174 Tx1	Gx109	Gx56	Gx66	Gx101	Gx40	Gx73	Gx91 Cx1	Gx97 Cx1 -x1	Gx132	CDS frame-shift MUL_4593 base 1231 codon 411 of codons 21..489 C-term conserved hypothetical alanine and proline rich protein - pseudogene			CDS frame-shift MUL_4593 base 1231 codon 411 of codons 21..489 C-term conserved hypothetical alanine and proline rich protein - pseudogene	CDS frame-shift MUL_4593 base 1231 codon 411 of codons 21..489 C-term conserved hypothetical alanine and proline rich protein - pseudogene				CDS D=>N MUL_4593 base 1231 codon 411 C-term conserved hypothetical alanine and proline rich protein - pseudogene		CDS D=>N MUL_4593 base 1231 codon 411 C-term conserved hypothetical alanine and proline rich protein - pseudogene
5119098	substitution	A	A	A	A	A	A	A	A	G	G	G	G	G	G	G	G	G	G	Ax56	Ax190	Ax71	Ax150 -x2	Ax87	Ax111 Gx1	Ax192 Tx2 Cx2 Gx1 -x1	Ax141 Gx2 Cx1	Gx143	Gx81	Gx56	Gx150 -x1	Gx157 -x2	Gx95	Gx108 -x1	Gx216 -x1	Gx184 -x1	Gx193 -x1	CDS synonymous MUL_4617 base 609 codon 203 conserved hypothetical transmembrane protein			CDS synonymous MUL_4617 base 609 codon 203 conserved hypothetical transmembrane protein	CDS synonymous MUL_4617 base 609 codon 203 conserved hypothetical transmembrane protein				CDS synonymous MUL_4617 base 609 codon 203 conserved hypothetical transmembrane protein		CDS synonymous MUL_4617 base 609 codon 203 conserved hypothetical transmembrane protein
5206967	substitution	G	G	G	G	G	G	G	G	T	T	T	T	T	T	T	T	T	T	Gx94	Gx271 Cx1	Gx92	Gx90	Gx39	Gx98	Gx130	Gx79	Tx212 Gx1	Tx123	Tx100	Tx102	Tx123 Cx1	Tx70 -x1	Tx85 -x1	Tx103 Cx1 Gx1	Tx99 Cx1 -x1	Tx163 Cx1		CDS S=>I MUL_4703 base 836 codon 279 conserved hypothetical protein	CDS S=>I MUL_4703 base 836 codon 279 conserved hypothetical protein			CDS S=>I MUL_4703 base 836 codon 279 conserved hypothetical protein	CDS S=>I MUL_4703 base 836 codon 279 conserved hypothetical protein	CDS S=>I MUL_4703 base 836 codon 279 conserved hypothetical protein		CDS S=>I MUL_4703 base 836 codon 279 conserved hypothetical protein		CDS S=>I MUL_4703 base 836 codon 279 conserved hypothetical protein
5346220	substitution	G	G	G	G	G	G	G	G	T	T	T	T	T	T	T	T	T	T	Gx89	Gx200	Gx109	Gx186	Gx118	Gx145	Gx277 -x1	Gx181	Tx152 Gx1	Tx117	Tx99	Tx222 Cx1	Tx174	Tx131	Tx131 Ax1 Cx1	Tx215 Gx3 Cx3 Ax1	Tx228 Ax3	Tx242 Cx1		CDS synonymous MUL_4825 base 33 codon 11 hypothetical protein	CDS synonymous MUL_4825 base 33 codon 11 hypothetical protein			CDS synonymous MUL_4825 base 33 codon 11 hypothetical protein	CDS synonymous MUL_4825 base 33 codon 11 hypothetical protein	CDS synonymous MUL_4825 base 33 codon 11 hypothetical protein		CDS synonymous MUL_4825 base 33 codon 11 hypothetical protein		CDS synonymous MUL_4825 base 33 codon 11 hypothetical protein
5398099	substitution	G	G	G	G	G	G	G	G	C	C	C	C	C	C	C	C	C	C	Gx50	Gx112 Cx1	Gx75	Gx54 Cx1	Gx20	Gx29	Gx109 Cx2	Gx66	Cx98 Ax1	Cx83	Cx46	Cx60 Gx1	Cx96 Gx1 Tx1	Cx34	Cx55	Cx62 Gx1	Cx75	Cx119	CDS synonymous MUL_4870 base 345 codon 115 short-chain type dehydrogenase/reductase			CDS synonymous MUL_4870 base 345 codon 115 short-chain type dehydrogenase/reductase	CDS synonymous MUL_4870 base 345 codon 115 short-chain type dehydrogenase/reductase				CDS synonymous MUL_4870 base 345 codon 115 short-chain type dehydrogenase/reductase		CDS synonymous MUL_4870 base 345 codon 115 short-chain type dehydrogenase/reductase
5408849	substitution	G	G	G	G	G	G	G	G	A	A	A	A	A	A	A	A	A	A	Gx181	Gx430	Gx200	Gx58	Gx35 Ax1	Gx41	Gx104 -x2 Ax1	Gx74 -x2	Ax354	Ax223	Ax216	Ax86	Ax73	Ax51	Ax82 -x1	Ax72	Ax77	Ax122 -x1	CDS N=>D MUL_4881 base 4 codon 2 conserved hypothetical protein			CDS N=>D MUL_4881 base 4 codon 2 conserved hypothetical protein	CDS N=>D MUL_4881 base 4 codon 2 conserved hypothetical protein				CDS N=>D MUL_4881 base 4 codon 2 conserved hypothetical protein		CDS N=>D MUL_4881 base 4 codon 2 conserved hypothetical protein
5420373	substitution	A	A	A	A	A	A	A	A	G	G	G	G	G	G	G	G	G	G	Ax81	Ax274 Cx2 Gx1	Ax97	Ax123 Cx1	Ax57	Ax116	Ax158 -x2 Cx1	Ax128 -x1 Cx1	Gx192 Tx1 Cx1	Gx120	Gx80	Gx141	Gx107	Gx79	Gx80	Gx135	Gx148 -x1	Gx147	CDS synonymous MUL_4893 base 753 codon 251 conserved hypothetical protein			CDS synonymous MUL_4893 base 753 codon 251 conserved hypothetical protein	CDS synonymous MUL_4893 base 753 codon 251 conserved hypothetical protein				CDS synonymous MUL_4893 base 753 codon 251 conserved hypothetical protein		CDS synonymous MUL_4893 base 753 codon 251 conserved hypothetical protein
5452549	substitution	G	G	G	G	G	G	G	G	A	A	A	A	A	A	A	A	A	A	Gx76	Gx263 Ax2	Gx81	Gx83 Ax2	Gx62 Ax2	Gx71	Gx106 Ax3 Tx1	Gx107	Ax213 Gx2	Ax115 Gx1	Ax61	Ax132	Ax115 -x1	Ax60	Ax85	Ax108	Ax108 -x2	Ax152 Tx1 -x1	CDS synonymous MUL_4920 base 291 codon 97 conserved hypothetical integral membrane protein YrbE6B			CDS synonymous MUL_4920 base 291 codon 97 conserved hypothetical integral membrane protein YrbE6B	CDS synonymous MUL_4920 base 291 codon 97 conserved hypothetical integral membrane protein YrbE6B				CDS synonymous MUL_4920 base 291 codon 97 conserved hypothetical integral membrane protein YrbE6B		CDS synonymous MUL_4920 base 291 codon 97 conserved hypothetical integral membrane protein YrbE6B
5601460	substitution	G	G	G	G	G	G	G	G	A	A	A	A	A	A	A	A	A	A	Gx62	Gx261	Gx62	Gx110 Cx1	Gx65	Gx102	Gx119 Tx1	Gx94	Ax221 Cx3 -x2	Ax118	Ax79 Gx1 Cx1	Ax130 -x4	Ax100 -x6 Tx1	Ax82 -x1	Ax81 -x5 Tx1 Gx1	Ax129 -x5 Cx1 Tx1 Gx1	Ax135 -x3 Cx2 Tx1	Ax146 -x11 Cx3		CDS synonymous MUL_5048 base 774 codon 258 conserved hypothetical protein	CDS synonymous MUL_5048 base 774 codon 258 conserved hypothetical protein			CDS synonymous MUL_5048 base 774 codon 258 conserved hypothetical protein	CDS synonymous MUL_5048 base 774 codon 258 conserved hypothetical protein	CDS synonymous MUL_5048 base 774 codon 258 conserved hypothetical protein		CDS synonymous MUL_5048 base 774 codon 258 conserved hypothetical protein		CDS synonymous MUL_5048 base 774 codon 258 conserved hypothetical protein
5602631	substitution	C	C	C	C	C	C	C	C	G	G	G	G	G	G	G	G	G	G	Cx65	Cx227	Cx93	Cx165 Tx1	Cx104 Ax1	Cx115 Ax2	Cx166	Cx112 Gx2	Gx179 Cx2 Ax1	Gx71	Gx52	Gx213	Gx151	Gx106	Gx127 -x1	Gx177 Cx2	Gx216	Gx220
5611273	substitution	C	C	C	C	C	C	C	C	T	T	T	T	T	T	T	T	T	T	Cx45 Tx1	Cx214 Tx2 Gx1	Cx56	Cx128 Tx6 Gx1	Cx81	Cx100 Gx1	Cx192 Tx3 Gx2	Cx123 Tx10	Tx179 Gx1	Tx91	Tx72	Tx118	Tx146	Tx79 Cx1	Tx96	Tx163	Tx180 Gx1	Tx177
5618741	substitution	C	C	C	C	C	C	C	C	T	T	T	T	T	T	T	T	T	T	Cx50	Cx245	Cx74	Cx38	Cx25	Cx32	Cx53 -x2	Cx42	Tx158 Cx3 Gx3 -x3	Tx73	Tx51	Tx38	Tx53	Tx38	Tx53	Tx54	Tx41	Tx71	CDS synonymous MUL_5063 base 2298 codon 766 conserved transmembrane protein			CDS synonymous MUL_5063 base 2298 codon 766 conserved transmembrane protein	CDS synonymous MUL_5063 base 2298 codon 766 conserved transmembrane protein				CDS synonymous MUL_5063 base 2298 codon 766 conserved transmembrane protein		CDS synonymous MUL_5063 base 2298 codon 766 conserved transmembrane protein
[truncated: 11 more columns]

## Sheet: Sheet2
Position	Change type	Mu_0212	Mu_0712	Mu_1510	Mu_F65	Mu_F74	Mu_F85	Mu_S43	Mu_S77	Mu_ITM102686_2010	Mu_0212	Mu_0712	Mu_1510	Mu_F65	Mu_F74	Mu_F85	Mu_ITM102686_2010	Mu_S43	Mu_S77	Mu_0212	Mu_0712	Mu_1510	Mu_F65	Mu_F74	Mu_F85	Mu_ITM102686_2010	Mu_S43	Mu_S77
187847	substitution	C	C	C	C	C	C	C	C	T	Cx52	Cx219 Gx11 Tx1	Cx53	Cx139 -x3 Gx1	Cx59	Cx78	Tx34	Cx183 Gx3 -x1	Cx98 Tx1 Gx1	CDS T=>A MUL_0184 base 415 codon 139 glycosyl hydrolase	CDS T=>A MUL_0184 base 415 codon 139 glycosyl hydrolase	CDS T=>A MUL_0184 base 415 codon 139 glycosyl hydrolase	CDS T=>A MUL_0184 base 415 codon 139 glycosyl hydrolase	CDS T=>A MUL_0184 base 415 codon 139 glycosyl hydrolase	CDS T=>A MUL_0184 base 415 codon 139 glycosyl hydrolase		CDS T=>A MUL_0184 base 415 codon 139 glycosyl hydrolase	CDS T=>A MUL_0184 base 415 codon 139 glycosyl hydrolase
298322	substitution	A	A	A	A	A	A	A	A	C	Ax87	Ax229 Tx11 Cx1	Ax92	Ax147 -x6 Tx1	Ax77 -x3 Tx1	Ax98 -x8 Gx1	Cx50	Ax170 -x11	Ax126 -x7 Cx1 Gx1	CDS K=>N MUL_0290 base 54 codon 18 conserved hypothetical protein	CDS K=>N MUL_0290 base 54 codon 18 conserved hypothetical protein	CDS K=>N MUL_0290 base 54 codon 18 conserved hypothetical protein	CDS K=>N MUL_0290 base 54 codon 18 conserved hypothetical protein	CDS K=>N MUL_0290 base 54 codon 18 conserved hypothetical protein	CDS K=>N MUL_0290 base 54 codon 18 conserved hypothetical protein		CDS K=>N MUL_0290 base 54 codon 18 conserved hypothetical protein	CDS K=>N MUL_0290 base 54 codon 18 conserved hypothetical protein
508649	substitution	T	T	T	T	T	T	T	T	C	Tx63	Tx220	Tx94 Cx1	Tx191 Cx2 -x1	Tx89	Tx143 Cx1	Cx46	Tx199 -x5 Ax1 Cx1	Tx123 -x3	CDS P=>S MUL_0492 base 640 codon 214 PPE family protein	CDS P=>S MUL_0492 base 640 codon 214 PPE family protein	CDS P=>S MUL_0492 base 640 codon 214 PPE family protein	CDS P=>S MUL_0492 base 640 codon 214 PPE family protein	CDS P=>S MUL_0492 base 640 codon 214 PPE family protein	CDS P=>S MUL_0492 base 640 codon 214 PPE family protein		CDS P=>S MUL_0492 base 640 codon 214 PPE family protein	CDS P=>S MUL_0492 base 640 codon 214 PPE family protein
571958	substitution	G	G	G	G	G	G	G	G	C	Gx57	Gx158 Tx2 Cx1 Ax1	Gx71 Cx1	Gx82	Gx51	Gx44	Cx51	Gx110 Tx1 -x1	Gx51 Cx3 -x1	CDS I=>M MUL_0566 base 156 codon 52 conserved hypothetical protein	CDS I=>M MUL_0566 base 156 codon 52 conserved hypothetical protein	CDS I=>M MUL_0566 base 156 codon 52 conserved hypothetical protein	CDS I=>M MUL_0566 base 156 codon 52 conserved hypothetical protein	CDS I=>M MUL_0566 base 156 codon 52 conserved hypothetical protein	CDS I=>M MUL_0566 base 156 codon 52 conserved hypothetical protein		CDS I=>M MUL_0566 base 156 codon 52 conserved hypothetical protein	CDS I=>M MUL_0566 base 156 codon 52 conserved hypothetical protein
707815	substitution	T	T	T	T	T	T	T	T	C	Tx78	Tx299 Cx2 Gx1	Tx136	Tx113 Cx1	Tx59	Tx75	Cx56 Tx1	Tx136	Tx106 Cx1							CDS D=>G MUL_0680 base 53 codon 18 N-term cytochrome P450 189A6 Cyp189A6P; pseudogene
1326036	substitution	C	C	C	C	C	C	C	C	G	Cx48	Cx203	Cx53	Cx125	Cx60	Cx91	Gx49	Cx168 Gx1 -x1	Cx115 Gx1							CDS A=>P MUL_1229 base 2710 codon 904 mid-section peptide synthetase; pseudogene
1373331	substitution	A	A	A	A	A	A	A	A	G	Ax59	Ax238 Cx3 Gx1 Tx1	Ax82	Ax92 -x8 Cx1	Ax65 -x1	Ax80	Gx64	Ax108 -x5	Ax118 -x2							CDS synonymous MUL_1275 base 84 codon 28 conserved hypothetical protein
1430018	substitution	C	C	C	C	C	C	C	C	T	Cx95	Cx290	Cx94 Tx1	Cx67	Cx28	Cx38	Tx64	Cx134	Cx76							CDS P=>L MUL_1331 base 347 codon 116 N-term conserved hypothetical protein - pseudogene
1559039	substitution	A	A	A	A	A	A	A	A	G	Ax62	Ax182	Ax68	Ax200 Cx1 Gx1	Ax90	Ax151	Gx52	Ax244 Tx2 -x1	Ax168 Tx1	CDS R=>C MUL_1444 base 1318 codon 440 sugar-transport integral membrane protein SugI	CDS R=>C MUL_1444 base 1318 codon 440 sugar-transport integral membrane protein SugI	CDS R=>C MUL_1444 base 1318 codon 440 sugar-transport integral membrane protein SugI	CDS R=>C MUL_1444 base 1318 codon 440 sugar-transport integral membrane protein SugI	CDS R=>C MUL_1444 base 1318 codon 440 sugar-transport integral membrane protein SugI	CDS R=>C MUL_1444 base 1318 codon 440 sugar-transport integral membrane protein SugI		CDS R=>C MUL_1444 base 1318 codon 440 sugar-transport integral membrane protein SugI	CDS R=>C MUL_1444 base 1318 codon 440 sugar-transport integral membrane protein SugI
1689099	substitution	A	A	A	A	A	A	A	A	G	Ax80	Ax354	Ax114	Ax118	Ax45	Ax63	Gx84	Ax137 Gx2	Ax128 Gx3							CDS L=>P MUL_1556 base 518 codon 173 transmembrane acyltransferase
1717295	substitution	C	C	C	C	C	C	C	C	T	Cx57	Cx210	Cx54 Ax1	Cx48 Tx1	Cx23	Cx33	Tx49	Cx49 Gx2	Cx47 Gx1	CDS H=>R MUL_1585 base 518 codon 173 mid-section UDP-N-acetylmuramyl tripeptide synthase; pseudogene	CDS H=>R MUL_1585 base 518 codon 173 mid-section UDP-N-acetylmuramyl tripeptide synthase; pseudogene	CDS H=>R MUL_1585 base 518 codon 173 mid-section UDP-N-acetylmuramyl tripeptide synthase; pseudogene	CDS H=>R MUL_1585 base 518 codon 173 mid-section UDP-N-acetylmuramyl tripeptide synthase; pseudogene	CDS H=>R MUL_1585 base 518 codon 173 mid-section UDP-N-acetylmuramyl tripeptide synthase; pseudogene	CDS H=>R MUL_1585 base 518 codon 173 mid-section UDP-N-acetylmuramyl tripeptide synthase; pseudogene		CDS H=>R MUL_1585 base 518 codon 173 mid-section UDP-N-acetylmuramyl tripeptide synthase; pseudogene	CDS H=>R MUL_1585 base 518 codon 173 mid-section UDP-N-acetylmuramyl tripeptide synthase; pseudogene
1730957	substitution	C	C	C	C	C	C	C	C	T	Cx64	Cx216 Ax3	Cx51	Cx101	Cx45	Cx89	Tx52	Cx157	Cx105 Gx3 -x1							CDS G=>D MUL_1597 base 98 codon 33 cutinase Cut1
2148130	substitution	A	A	A	A	A	A	A	A	G	Ax81	Ax231 Gx2 Tx1	Ax100 Tx1	Ax167 Cx1	Ax83	Ax110	Gx77	Ax208	Ax107 Gx2 Tx1							CDS E=>G MUL_1941 base 1001 codon 334 glutamyl-tRNA(Gln) amidotransferase (subunit B) GatB
2656484	substitution	G	G	G	G	G	G	G	G	A	Gx70	Gx258 Cx1	Gx126 Cx1	Gx91	Gx45 Ax1	Gx84	Ax82	Gx143	Gx127 Cx1 Ax1	CDS N=>S MUL_2368 base 974 codon 325 conserved lipoprotein LppL	CDS N=>S MUL_2368 base 974 codon 325 conserved lipoprotein LppL	CDS N=>S MUL_2368 base 974 codon 325 conserved lipoprotein LppL	CDS N=>S MUL_2368 base 974 codon 325 conserved lipoprotein LppL	CDS N=>S MUL_2368 base 974 codon 325 conserved lipoprotein LppL	CDS N=>S MUL_2368 base 974 codon 325 conserved lipoprotein LppL		CDS N=>S MUL_2368 base 974 codon 325 conserved lipoprotein LppL	CDS N=>S MUL_2368 base 974 codon 325 conserved lipoprotein LppL
3140806	substitution	A	A	A	A	A	A	A	A	G	Ax63	Ax273 Gx1	Ax91	Ax104 Cx1	Ax53	Ax84 Gx1	Gx74	Ax112 Gx1	Ax108							CDS F=>L MUL_2813 base 658 codon 220 C-term phosphate acetyltransferase Pta - pseudogene
3210095	substitution	G	G	G	G	G	G	G	G	A	Gx65	Gx213	Gx83	Gx54 -x1	Gx31	Gx61	Ax52	Gx126	Gx76	CDS synonymous MUL_2886 base 768 codon 256 riboflavin biosynthesis protein RibA1	CDS synonymous MUL_2886 base 768 codon 256 riboflavin biosynthesis protein RibA1	CDS synonymous MUL_2886 base 768 codon 256 riboflavin biosynthesis protein RibA1	CDS synonymous MUL_2886 base 768 codon 256 riboflavin biosynthesis protein RibA1	CDS synonymous MUL_2886 base 768 codon 256 riboflavin biosynthesis protein RibA1	CDS synonymous MUL_2886 base 768 codon 256 riboflavin biosynthesis protein RibA1		CDS synonymous MUL_2886 base 768 codon 256 riboflavin biosynthesis protein RibA1	CDS synonymous MUL_2886 base 768 codon 256 riboflavin biosynthesis protein RibA1
3216548	substitution	A	A	A	A	A	A	A	A	G	Ax73	Ax320 Cx5 Gx1	Ax91	Ax111 Tx1	Ax64 -x1	Ax85 Gx1	Gx74	Ax141 Cx2 Gx2	Ax90 Cx1 Tx1 Gx1	CDS A=>T MUL_2891 base 175 codon 59 N-term enoyl-CoA hydratase EchA13 -pseudogene	CDS A=>T MUL_2891 base 175 codon 59 N-term enoyl-CoA hydratase EchA13 -pseudogene	CDS A=>T MUL_2891 base 175 codon 59 N-term enoyl-CoA hydratase EchA13 -pseudogene	CDS A=>T MUL_2891 base 175 codon 59 N-term enoyl-CoA hydratase EchA13 -pseudogene	CDS A=>T MUL_2891 base 175 codon 59 N-term enoyl-CoA hydratase EchA13 -pseudogene	CDS A=>T MUL_2891 base 175 codon 59 N-term enoyl-CoA hydratase EchA13 -pseudogene		CDS A=>T MUL_2891 base 175 codon 59 N-term enoyl-CoA hydratase EchA13 -pseudogene	CDS A=>T MUL_2891 base 175 codon 59 N-term enoyl-CoA hydratase EchA13 -pseudogene
3245319	substitution	C	C	C	C	C	C	C	C	A	Cx46	Cx270 Gx12 Tx2	Cx89	Cx86	Cx51 -x1	Cx68	Ax62	Cx143 -x4	Cx78 -x2 Gx1 Tx1 Ax1							CDS S=>I MUL_2920 base 1640 codon 547 acyl-CoA ligase FadD31
3285756	substitution	G	G	G	G	G	G	G	G	A	Gx80	Gx269	Gx100	Gx180	Gx90	Gx149 -x1	Ax68	Gx201 -x1	Gx149							CDS synonymous MUL_2963 base 1410 codon 470 C-term monooxygenase - pseudogene
3415620	substitution	G	G	G	G	G	G	G	G	T	Gx84	Gx388	Gx128 Ax1	Gx193 Tx3 -x1	Gx82 -x1	Gx96 -x1	Tx68	Gx193 Tx8 -x4 Cx2 Ax1	Gx187 Tx5 -x2 Cx1							CDS F=>L MUL_3077 base 1461 codon 487 hypothetical protein
3457302	substitution	A	A	A	A	A	A	A	A	G	Ax71	Ax255	Ax117	Ax145 Gx3	Ax88 Gx1	Ax146	Gx45	Ax167 Gx3	Ax151 Gx2	CDS E=>K MUL_3109 base 82 codon 28 N-term conserved hypothetical protein - pseudogene	CDS E=>K MUL_3109 base 82 codon 28 N-term conserved hypothetical protein - pseudogene	CDS E=>K MUL_3109 base 82 codon 28 N-term conserved hypothetical protein - pseudogene	CDS E=>K MUL_3109 base 82 codon 28 N-term conserved hypothetical protein - pseudogene	CDS E=>K MUL_3109 base 82 codon 28 N-term conserved hypothetical protein - pseudogene	CDS E=>K MUL_3109 base 82 codon 28 N-term conserved hypothetical protein - pseudogene		CDS E=>K MUL_3109 base 82 codon 28 N-term conserved hypothetical protein - pseudogene	CDS E=>K MUL_3109 base 82 codon 28 N-term conserved hypothetical protein - pseudogene
4030832	substitution	C	C	C	C	C	C	C	C	T	Cx68 Ax1	Cx264 Ax1	Cx94 Ax1 Tx1	Cx103	Cx49	Cx66	Tx68	Cx147 Ax4 Gx2 Tx1	Cx116 -x3 Gx1							CDS synonymous MUL_3632 base 2343 codon 781 phenyloxazoline synthase MbtB
4099018	substitution	C	C	C	C	C	C	C	C	A	Cx93	Cx267	Cx89 Tx1	Cx154 Ax2 -x2	Cx63 -x1	Cx116	Ax66	Cx190 -x1	Cx158 -x2	CDS T=>P MUL_3683 base 664 codon 222 conserved hypothetical membrane protein	CDS T=>P MUL_3683 base 664 codon 222 conserved hypothetical membrane protein	CDS T=>P MUL_3683 base 664 codon 222 conserved hypothetical membrane protein	CDS T=>P MUL_3683 base 664 codon 222 conserved hypothetical membrane protein	CDS T=>P MUL_3683 base 664 codon 222 conserved hypothetical membrane protein	CDS T=>P MUL_3683 base 664 codon 222 conserved hypothetical membrane protein		CDS T=>P MUL_3683 base 664 codon 222 conserved hypothetical membrane protein	CDS T=>P MUL_3683 base 664 codon 222 conserved hypothetical membrane protein
4234218	substitution	C	C	C	C	C	C	C	C	T	Cx124 Tx1	Cx312 Gx1	Cx121	Cx129 -x2	Cx64	Cx118 -x1	Tx57	Cx156 -x2	Cx99 -x2 Ax1
4656740	substitution	A	A	A	A	A	A	A	A	G	Ax76 Cx1	Ax225 Cx4 Gx4 Tx1	Ax107	Ax93 -x1	Ax54	Ax70 Cx1	Gx57	Ax112 Tx2 Gx1	Ax110 -x3 Cx3	CDS A=>V MUL_4184 base 479 codon 160 pantoate--beta-alanine ligase PanC	CDS A=>V MUL_4184 base 479 codon 160 pantoate--beta-alanine ligase PanC	CDS A=>V MUL_4184 base 479 codon 160 pantoate--beta-alanine ligase PanC	CDS A=>V MUL_4184 base 479 codon 160 pantoate--beta-alanine ligase PanC	CDS A=>V MUL_4184 base 479 codon 160 pantoate--beta-alanine ligase PanC	CDS A=>V MUL_4184 base 479 codon 160 pantoate--beta-alanine ligase PanC		CDS A=>V MUL_4184 base 479 codon 160 pantoate--beta-alanine ligase PanC	CDS A=>V MUL_4184 base 479 codon 160 pantoate--beta-alanine ligase PanC
4676724	substitution	A	A	A	A	A	A	A	A	G	Ax49	Ax213	Ax85	Ax70 -x2	Ax30 -x1	Ax67	Gx53	Ax113 Cx4 -x1	Ax77 -x3 Cx1 Gx1	CDS synonymous MUL_4205 base 642 codon 214 conserved hypothetical membrane protein	CDS synonymous MUL_4205 base 642 codon 214 conserved hypothetical membrane protein	CDS synonymous MUL_4205 base 642 codon 214 conserved hypothetical membrane protein	CDS synonymous MUL_4205 base 642 codon 214 conserved hypothetical membrane protein	CDS synonymous MUL_4205 base 642 codon 214 conserved hypothetical membrane protein	CDS synonymous MUL_4205 base 642 codon 214 conserved hypothetical membrane protein		CDS synonymous MUL_4205 base 642 codon 214 conserved hypothetical membrane protein	CDS synonymous MUL_4205 base 642 codon 214 conserved hypothetical membrane protein
5094165	substitution	A	A	A	A	A	A	A	A	G	Ax60	Ax211	Ax87	Ax85 -x2	Ax44	Ax61 -x2	Gx54	Ax132 -x6 Gx1	Ax66 -x3	CDS frame-shift MUL_4593 base 1231 codon 411 of codons 21..489 C-term conserved hypothetical alanine and proline rich protein - pseudogene	CDS frame-shift MUL_4593 base 1231 codon 411 of codons 21..489 C-term conserved hypothetical alanine and proline rich protein - pseudogene	CDS frame-shift MUL_4593 base 1231 codon 411 of codons 21..489 C-term conserved hypothetical alanine and proline rich protein - pseudogene	CDS D=>N MUL_4593 base 1231 codon 411 C-term conserved hypothetical alanine and proline rich protein - pseudogene	CDS D=>N MUL_4593 base 1231 codon 411 C-term conserved hypothetical alanine and proline rich protein - pseudogene	CDS D=>N MUL_4593 base 1231 codon 411 C-term conserved hypothetical alanine and proline rich protein - pseudogene		CDS D=>N MUL_4593 base 1231 codon 411 C-term conserved hypothetical alanine and proline rich protein - pseudogene	CDS D=>N MUL_4593 base 1231 codon 411 C-term conserved hypothetical alanine and proline rich protein - pseudogene
5098447	substitution	A	A	A	A	A	A	A	A	G	Ax88	Ax294 Cx1	Ax96 Tx1	Ax85	Ax56	Ax117	Gx87	Ax136	Ax131 Cx1							CDS N=>S MUL_4598 base 152 codon 51 glutamyl-tRNA reductase HemA
5420373	substitution	A	A	A	A	A	A	A	A	G	Ax81	Ax274 Cx2 Gx1	Ax97	Ax123 Cx1	Ax57	Ax116	Gx60	Ax158 -x2 Cx1	Ax128 -x1 Cx1	CDS synonymous MUL_4893 base 753 codon 251 conserved hypothetical protein	CDS synonymous MUL_4893 base 753 codon 251 conserved hypothetical protein	CDS synonymous MUL_4893 base 753 codon 251 conserved hypothetical protein	CDS synonymous MUL_4893 base 753 codon 251 conserved hypothetical protein	CDS synonymous MUL_4893 base 753 codon 251 conserved hypothetical protein	CDS synonymous MUL_4893 base 753 codon 251 conserved hypothetical protein		CDS synonymous MUL_4893 base 753 codon 251 conserved hypothetical protein	CDS synonymous MUL_4893 base 753 codon 251 conserved hypothetical protein

## Sheet: Sheet3
		Mu_S15	Mu_S43	Mu_S38	Mu_F64	Mu_F70	Mu_1510	Mu_F75	Mu_F85	Mu_S77	Mu_2610	Mu_F13	Mu_F65	Mu_F74	Mu_S72	Mu_0612	Mu_0212	Mu_0712	Mu_0412
	Mu_S15	100	23.039	91.176	88.725	91.176	24.02	92.647	24.02	23.039	93.137	94.608	23.529	24.02	94.608	91.667	21.569	22.549	91.667
	Mu_S72	94.608	24.51	92.647	90.196	92.647	25.49	94.118	25.49	24.51	94.608	98.039	25	25.49	100	93.137	23.039	24.02	93.137
	Mu_0612	91.667	26.471	97.549	92.157	97.549	27.451	96.078	27.451	26.471	96.569	93.137	26.961	27.451	93.137	100	25	25.98	100
	Mu_F13	94.608	24.51	92.647	90.196	92.647	25.49	94.118	25.49	24.51	94.608	100	25	25.49	98.039	93.137	23.039	24.02	93.137
	Mu_2610	93.137	27.941	96.078	93.627	96.078	28.922	97.549	28.922	27.941	100	94.608	28.431	28.922	94.608	96.569	26.471	27.451	96.569
	Mu_S38	91.176	25.98	100	91.667	100	26.961	95.588	26.961	25.98	96.078	92.647	26.471	26.961	92.647	97.549	24.51	25.49	97.549
	Mu_F64	88.725	25.49	91.667	100	91.667	26.471	93.137	26.471	25.49	93.627	90.196	25.98	26.471	90.196	92.157	24.02	25	92.157
	Mu_F70	91.176	25.98	100	91.667	100	26.961	95.588	26.961	25.98	96.078	92.647	26.471	26.961	92.647	97.549	24.51	25.49	97.549
	Mu_0412	91.667	26.471	97.549	92.157	97.549	27.451	96.078	27.451	26.471	96.569	93.137	26.961	27.451	93.137	100	25	25.98	100
	Mu_F75	92.647	27.451	95.588	93.137	95.588	28.431	100	28.431	27.451	97.549	94.118	27.941	28.431	94.118	96.078	25.98	26.961	96.078
		92.9411		95.4901	92.3529	95.4901		95.4901			95.8823	94.3137			94.3137	95.7843			95.7843
	Mu_F85	24.02	98.039	26.961	26.471	26.961	99.02	28.431	100	98.039	28.922	25.49	99.51	99.02	25.49	27.451	96.569	94.608	27.451
	Mu_S77	23.039	97.059	25.98	25.49	25.98	98.039	27.451	98.039	100	27.941	24.51	97.549	98.039	24.51	26.471	95.588	93.627	26.471
	Mu_F65	23.529	97.549	26.471	25.98	26.471	98.529	27.941	99.51	97.549	28.431	25	100	98.529	25	26.961	96.078	94.118	26.961
	Mu_F74	24.02	98.039	26.961	26.471	26.961	100	28.431	99.02	98.039	28.922	25.49	98.529	100	25.49	27.451	96.569	94.608	27.451
	Mu_0212	21.569	95.588	24.51	24.02	24.51	96.569	25.98	96.569	95.588	26.471	23.039	96.078	96.569	23.039	25	100	92.157	25
	Mu_0712	22.549	93.627	25.49	25	25.49	94.608	26.961	94.608	93.627	27.451	24.02	94.118	94.608	24.02	25.98	92.157	100	25.98
	Mu_S43	23.039	100	25.98	25.49	25.98	98.039	27.451	98.039	97.059	27.941	24.51	97.549	98.039	24.51	26.471	95.588	93.627	26.471
	Mu_1510	24.02	98.039	26.961	26.471	26.961	100	28.431	99.02	98.039	28.922	25.49	98.529	100	25.49	27.451	96.569	94.608	27.451
			97.2425				98.1005		98.1006	97.2425			97.7328	98.1005			96.1397	94.6691
			97.2425							97.2425
Agogo-2			97.2425
			98.1005
			98.1006
			97.2425
			97.7328
			98.1005
			96.1397
			94.6691
Average pairwise identity			97.166
Standard deviation			1.1314
Agogo-1			92.9411																		95.7843
			95.4901
			92.3529
			95.4901
			95.4901
			95.8823
			94.3137
			94.3137
			95.7843
Average pairwise identity			94.6731
Standard deviation			1.21751
